# Supplementary material for: Diverse nanostructures underlie thin ultra-black scales in butterflies
Source: Nat Commun. 2020 Mar 10;11:1294. doi: 10.1038/s41467-020-15033-1 (PMC7064527; doi:10.1038/s41467-020-15033-1)
Supplement: Supplementary file 2 — Source Data file [file 41467_2020_15033_MOESM2_ESM.xlsx]

## Sheet: Figure 1
Ultra-Black												Control
Wavelength (nm)	c_antinoe	e_chlorocroa	e_dufresne	h_doris	h_wallacei	e klugi	p_bangui	p_iphidams	p_oribaeus	t_helena		Wavelength (nm)	t_brook_f	h_ismensus	e_midamus	c_numulia_f
190.024	-94.8239	-86.0262	-42.5414	-76.8981	-91.933	-88.5764	-56.0655	-68.5699	-18.9695	-97.4323		187.517	2.42372	1.6128	-9.0167	1.34576
190.385	3.7785	3.84015	0.97495	5.2675	5.10133	4.29467	2.71163	3.9859	1.78683	5.2163		187.91	-1.31984	-0.5314	-148.417	-8.90148
190.747	3.87127	3.6332	1.97065	4.21107	4.97637	3.65767	2.04153	3.33988	1.92177	4.27387		188.304	7.02648	-0.43568	0.4226	0.711
191.108	-4.88387	-4.23985	-0.0226	-4.264	-4.9201	-3.48413	-1.25343	-3.6968	-0.0543	-4.70587		188.698	8.94816	1.92512	0.676	1.28052
191.469	-32.3276	-31.8983	-20.6779	-33.4633	-25.1412	-26.2712	-18.1186	-24.2966	-7.11867	-28.5085		189.091	2.84204	-2.28908	0.5408	-2.05792
191.831	-9.65907	-6.0534	-2.9237	-10.1247	-8.5751	-11.0992	-3.25953	-6.33973	-0.778667	-9.5878		189.485	5.43268	-0.9684	1.77825	0.37904
192.192	8.67093	8.949	3.12735	7.9894	6.1614	9.1847	3.90443	7.15285	2.21653	8.0382		189.878	4.17776	1.4486	4.31455	-11.7951
192.554	4.95877	4.29685	1.3852	4.22027	3.927	5.2862	2.7809	4.1272	-0.0636333	4.629		190.272	2.1228	2.81936	-0.9748	1.02268
192.915	-22.7684	-15.1186	-8.32205	-19.226	-19.9548	-21.2881	-17.6102	-16.3644	0.406733	-18.1356		190.665	5.4104	-1.99496	0.0022	0.25896
193.276	-27.4463	-27.1694	-25.1017	-30.5141	-28.4972	-28.1017	-24.322	-27.6526	-11.1865	-29.6271		191.058	-2.56732	-0.95272	17.802	1.38124
193.637	-2.1961	-1.60725	-1.1879	-1.42377	-2.09737	-1.46103	-1.129	-1.1575	0.296	-2.69073		191.452	23.6444	0.96056	1.32215	-1.7824
193.999	-1.93423	-1.88045	-1.23905	-0.4105	-2.27957	-1.6319	-1.19733	-0.39755	-0.500933	-2.3264		191.845	-3.42924	2.98868	0.02595	2.79524
194.36	-3.2537	-3.0136	-2.1058	-1.35263	-2.42093	-3.2423	-2.56313	-2.65017	0.450567	-3.4062		192.239	13.1936	0.70844	0.25575	-11.0927
194.721	3.35417	3.6133	2.1435	2.9944	3.508	3.55927	2.1725	3.07385	1.54683	3.27237		192.632	8.15048	-0.24156	1.2063	-122.64
195.082	-9.233	-6.5398	2.823	-1.86133	-7.39233	-5.96463	-1.6018	-2.69027	1.64603	-5.59293		193.025	2.23072	4.81156	0.08335	0.54044
195.443	-23.9837	-20.439	-5.17075	-7.17887	-21.1057	-13.0731	-7.3415	-8.2927	6	-21.7073		193.418	1.57264	-1.30272	6.79385	-5.88804
195.804	3.44567	3.9093	2.946	2.32033	3.79987	3.46437	3.06047	2.55182	2.53997	4.03453		193.811	-90.7556	1.90164	1.891	-2.52412
196.165	-1.86923	-1.33445	0.07075	-0.6377	-1.91427	-2.20577	-1.836	-0.63025	-0.0771333	-2.97747		194.205	0.35556	-0.01228	-2.1167	21.6245
196.526	4.66033	3.54505	3.436	2.39013	5.66507	4.7583	5.60663	3.95733	0.483433	7.80097		194.598	3.4258	3.48608	11.6886	-1.66636
196.887	15.393	8.07465	11.3582	11.8259	18.4677	14.6268	12.9104	12.3284	4.74627	20.2686		194.991	3.55208	5.504	0.3033	1.2758
197.248	0.6001	0.49475	1.85695	0.875767	-0.0108667	-0.199667	0.400867	0.847975	1.6632	-0.0298333		195.384	1.07364	1.1834	-0.57625	0.4058
197.609	0.907267	0.97555	0.2468	0.845567	1.168	1.2596	0.9441	0.7154	-0.111767	1.55297		195.777	3.6872	1.6898	0.57925	-14.2536
197.97	1.6688	1.28205	0.5324	1.80727	2.06777	2.2668	1.9301	1.47265	1.10547	2.39643		196.17	1.6282	-16.672	13.4583	1.76048
198.331	5.48497	3.8863	4.7156	6.11533	6.1485	5.29857	5.09477	4.04265	2.84357	5.2417		196.563	-4.82096	0.19864	7.9226	-3.3818
198.692	-5.40557	-3.64035	-1.133	-3.3711	-4.73563	-4.62073	-1.7488	-3.33745	0.620667	-4.91623		196.956	-0.88504	8.27536	1.25515	1.16696
199.053	-0.134633	-1.02885	1.29235	1.2869	1.36847	-0.597267	1.05267	0.2961	1.55083	-0.777933		197.349	-0.48056	3.49824	3.09075	1.32228
199.414	0.498	-0.2497	1.6155	2.30017	2.2792	0.276267	1.68947	0.9768	1.88953	-0.4066		197.741	3.17352	4.62616	1.34435	1.22092
199.775	0.730267	0.26155	1.23585	1.7542	1.76393	0.745867	1.37007	1.12165	1.28843	0.279833		198.134	1.25572	-12.8744	2.201	-0.66812
200.136	0.750933	0.4977	1.52705	2.00497	1.94183	0.854733	1.67623	1.26775	1.48533	0.315267		198.527	7.16584	1.21288	-0.3769	-8.08852
200.496	0.823767	0.8578	1.39265	1.98623	1.8195	0.910767	1.60183	1.43568	1.66157	0.519367		198.92	-1.28792	-2.06044	0.90115	0.0798
200.857	1.2512	1.03545	2.05225	2.1952	2.56423	1.1749	1.83263	1.61977	1.73613	0.667067		199.312	-14.8444	0.92936	0.86905	0.0868
201.218	1.5595	1.29115	2.30555	2.51133	3.1746	1.5958	2.40973	1.8781	2.2855	0.498767		199.705	-1.26224	1.14288	1.18995	-0.96244
201.579	0.673	0.2728	1.0844	1.42583	1.83027	0.610367	1.51047	0.867325	1.17897	0.0027		200.098	2.22224	-0.38088	0.5435	0.08156
201.939	0.921067	0.73185	1.4676	1.70893	1.9564	1.1314	1.7365	1.24717	1.525	0.322867		200.49	18.6312	0.91552	-0.3417	0.36284
202.3	1.17733	0.87445	1.65065	1.77707	1.78327	1.22327	1.7258	1.25265	1.48893	0.5246		200.883	-9.196	3.79748	-0.0826	2.2508
202.661	0.5327	0.29945	1.49735	1.6146	1.75033	1.12207	1.4048	0.7589	1.3601	-0.0606667		201.276	1.73168	1.36708	1.8883	0.46936
203.021	0.997633	0.55185	1.73275	1.97483	1.8537	1.1657	1.76587	1.277	1.346	0.530133		201.668	1.20056	0.98464	12.869	2.70564
203.382	0.8594	0.2858	1.17715	1.56647	1.67453	0.6835	1.50027	1.07488	0.9413	0.0186333		202.061	-5.685	1.53616	2.25165	7.27792
203.742	0.9171	0.3779	1.13215	1.74887	2.5053	0.764567	1.59333	1.4295	1.39927	0.0649		202.453	2.4756	3.86108	0.78885	-0.02324
204.103	0.322633	0.1455	0.7577	1.11793	1.53363	0.468933	1.20147	0.7339	0.919967	-0.2429		202.845	0.5254	-1.229	0.9414	-1.76716
204.463	0.760333	0.52255	1.454	2.03433	2.37	0.8166	1.8927	1.23147	1.6443	0.135633		203.238	1.4104	0.54308	0.9449	0.23
204.824	0.0771333	-0.4478	0.4883	1.22193	1.27653	0.288133	1.28957	0.585875	0.745233	-0.627367		203.63	0.36484	0.79324	2.2982	2.61224
205.184	1.06343	0.77165	1.72805	2.08003	2.26623	1.15297	1.83877	1.4277	1.46577	0.359833		204.022	-2.479	3.04204	2.50715	8.52744
205.545	0.6821	0.3963	1.29445	1.65497	1.6476	0.619567	1.3968	1.03392	0.8717	0.0565333		204.415	16.8712	0.00524	17.2395	1.2862
205.905	0.4579	0.361	1.0727	1.41823	1.26523	0.5084	1.04267	0.797125	0.802233	0.0355667		204.807	-23.7512	0.35576	1.4419	2.62168
206.265	0.638467	0.59575	1.504	2.0799	1.88687	0.933733	1.50697	1.37472	1.2979	-0.0102333		205.199	0.593	1.25036	3.3592	3.3176
206.626	0.6161	0.30415	1.11155	2.32793	1.7865	0.902767	1.41213	1.22615	1.34343	-0.2748		205.591	25.1852	1.58564	0.8502	1.10836
206.986	0.559333	0.0078	1.1125	2.7116	2.1054	0.498533	1.72163	1.13678	1.03007	-0.5606		205.984	4.4504	0.27556	-1.6514	0.83112
207.346	0.0588333	-0.1668	0.29195	2.16457	1.82023	0.2192	1.6169	0.595575	0.669233	-0.927233		206.376	-6.3658	1.84148	2.2145	1.41136
207.707	0.8054	0.55185	1.25855	2.22907	1.8146	0.9017	1.69417	1.17435	1.1505	0.298767		206.768	2.25016	-0.26804	1.29265	1.99312
208.067	0.709167	0.4967	1.5642	2.91253	2.29307	0.706633	2.16403	1.33035	1.17527	-0.136867		207.16	-0.50376	1.09936	1.43795	0.33648
208.427	0.657067	0.74475	1.05855	2.93003	2.677	0.6475	1.7624	1.19558	0.822133	-0.214367		207.552	2.64372	6.51824	-4.9053	1.01012
208.787	0.8264	1.06115	1.53025	2.84463	2.31073	1.06043	1.58563	1.53857	1.73047	0.370033		207.944	-14.1512	0.87604	-3.678	1.31276
209.147	0.619133	0.3688	1.3839	2.73063	2.05587	0.823167	1.42743	1.27283	1.031	0.119033		208.336	-12.7112	2.67764	1.1182	0.9354
209.508	1.20613	0.8783	1.9364	3.5831	2.4983	1.30877	2.27187	1.71475	1.69767	0.882933		208.728	-1.11392	-3.50344	2.34775	-1.49312
209.868	0.971467	0.747	1.27075	2.31483	2.01893	1.09903	1.5797	1.43015	1.6357	0.500933		209.119	-0.937	2.66304	2.4158	-2.18252
210.228	0.935333	0.9126	1.605	3.14137	3.01977	1.30653	2.30853	1.44023	1.59797	0.6191		209.511	12.7739	-2.37248	2.1587	1.03888
210.588	0.441033	0.68825	1.1674	2.11303	1.69423	0.741733	1.45177	0.7881	0.795233	0.319867		209.903	-0.50416	0.76104	1.2538	-0.528
210.948	0.584067	1.0307	1.92015	3.4081	2.86047	1.01123	2.0133	1.7385	1.3695	0.507633		210.295	-1.62752	1.46724	0.9353	8.63228
211.308	0.793267	0.81665	1.5566	2.7347	2.10463	0.8951	1.85217	1.36913	1.08007	0.429367		210.687	0.74344	11.2202	-1.3994	7.95916
211.668	0.557767	0.68625	1.37955	3.03837	2.42383	0.893033	1.67687	1.31378	0.549933	-0.228		211.078	2.68672	0.58452	-0.15795	4.65604
212.028	1.3416	1.2152	2.26485	4.2616	4.1609	1.26347	2.95313	2.41723	1.68827	0.8414		211.47	-3.57716	1.14116	-0.40755	-0.71528
212.388	1.2245	1.41885	2.19855	3.15477	3.30613	1.33633	2.4361	2.11103	1.6591	1.1514		211.862	-4.9016	0.95072	1.0463	2.10868
212.748	1.10133	1.01215	1.29025	2.091	2.3085	1.20713	1.78593	1.39035	1.26713	0.795167		212.253	-11.1738	-1.984	1.43355	1.69428
213.108	0.925533	0.78585	1.1742	1.9975	1.8496	1.02683	1.57907	1.31955	1.0897	0.564267		212.645	26.7062	0.85956	7.3869	0.81104
213.467	1.71037	1.637	2.2568	3.5034	3.43083	2.286	2.60567	2.21073	1.88513	1.0769		213.036	7.48364	2.35828	2.47755	1.81212
213.827	1.13593	1.03785	1.39705	1.79257	1.88403	1.28347	1.484	1.46915	1.32223	0.9644		213.428	-5.11344	1.91616	2.0298	-4.40432
214.187	1.38077	1.4292	2.19625	2.4843	2.79847	1.62903	2.35877	1.87775	1.7426	1.37023		213.819	-1.2574	2.68824	2.23905	2.11072
214.547	1.496	1.45785	1.94875	2.14947	2.4848	1.4873	2.11373	1.77788	1.57687	1.15497		214.211	0.6876	-0.4788	3.3592	2.54132
214.907	1.1829	1.0228	1.4927	1.87153	2.36423	1.08687	1.8536	1.60435	1.2525	0.733533		214.602	-63.5852	-0.1186	-1.4065	2.3602
215.266	1.25477	1.05145	1.5118	1.7832	2.10913	1.1869	1.5743	1.47455	1.14857	0.787967		214.994	0.01188	-5.3916	41.0833	1.33452
215.626	2.0023	1.623	1.91825	2.83887	3.16997	1.58637	2.6647	2.32637	1.81273	1.20853		215.385	-2.95016	3.75384	0.8741	1.97356
215.986	2.3398	1.51705	2.2931	2.98033	3.75913	1.9392	2.88017	2.4779	2.18987	1.45803		215.776	-34.3112	1.15984	4.86455	2.1492
216.345	1.28847	1.10825	1.39155	1.8265	2.06103	1.17907	1.6784	1.55302	1.13507	0.991667		216.167	6.08128	-2.65152	3.54355	0.63512
216.705	1.7871	1.38485	1.96555	2.6412	2.8634	1.47333	2.3045	1.9794	1.31263	1.37207		216.559	-0.41484	15.584	0.72255	1.67396
217.065	1.2414	0.9541	1.3972	1.96563	2.24783	1.07367	1.8627	1.51265	1.21627	0.935733		216.95	-4.90624	-4.76596	0.39275	0.38972
217.424	1.32567	0.97905	1.5493	1.93233	2.3365	1.2667	1.87467	1.60245	1.24887	0.9421		217.341	114.756	1.1684	1.23255	4.12396
217.784	0.889067	0.53145	1.0498	1.4074	1.78013	1.0479	1.2539	0.992525	0.586167	0.1481		217.732	30.2519	-0.98484	0.88075	2.71852
218.143	1.2517	0.9652	1.62975	1.7409	2.04267	1.3199	1.80103	1.30448	1.28767	0.757667		218.123	0.58192	0.776	0.8415	1.71344
218.503	1.06227	0.84975	1.40245	1.51033	1.6898	1.10797	1.44353	1.21867	1.01027	0.7951		218.514	-3.44544	-0.54552	3.98465	1.01612
218.862	1.44623	1.02045	1.63935	2.19847	2.28263	1.45423	1.78097	1.6006	1.45533	1.05593		218.905	-8.81692	2.33692	4.3806	-0.34604
219.222	1.7295	1.07925	2.0576	3.39213	3.75117	1.87753	2.59903	2.4658	1.2533	0.775533		219.296	2.70504	1.20112	3.70835	4.18444
219.581	1.74547	0.818	2.11505	2.9649	3.11387	1.6896	2.45047	2.1735	1.70203	1.00447		219.687	-1.86952	0.94004	-0.66315	0.14524
219.941	1.69567	1.23105	1.67755	2.50283	2.5256	1.84377	2.1136	1.90335	1.48257	1.33187		220.078	29.8312	-0.26804	2.3247	6.0614
220.3	1.48143	1.19745	1.8272	2.95713	2.9025	1.69487	2.25207	1.77525	1.1982	1.098		220.469	-43.8518	0.25416	1.2262	1.18928
220.659	1.32863	1.0374	1.54635	3.08157	2.65523	1.56037	2.1411	1.80435	1.32347	0.957133		220.86	-7.255	2.40924	7.30075	-93.84
221.019	1.49473	1.279	1.61495	2.84063	2.63697	1.64487	2.06533	2.07688	1.402	1.1191		221.251	7.94584	-1.05692	1.47105	0.89684
221.378	1.4527	1.33825	1.5495	2.4129	2.26463	1.71573	1.89817	1.75532	1.43533	1.3633		221.642	-1.37968	2.44868	0.1535	-1.17828
221.737	1.47023	1.45625	1.38075	2.5321	2.16983	1.4883	1.82783	1.71695	1.46013	1.1298		222.032	-29.5112	0.92872	0.9449	-0.03108
222.096	1.34737	1.24785	1.44115	2.90387	2.69733	1.33593	1.82307	1.58692	1.13173	0.774767		222.423	-4.855	7.08168	-0.7417	2.04892
222.456	1.43037	1.56175	1.86465	3.0891	3.02697	1.50467	1.97533	2.06977	1.50637	0.973633		222.814	-0.29592	3.95132	-0.4864	2.2578
222.815	2.3013	2.3757	2.3713	4.2825	3.9101	2.33813	3.095	2.85135	2.4464	1.54257		223.204	-0.09784	-0.4766	-29.1167	2.19436
223.174	1.7321	1.528	1.8412	2.96477	2.80903	1.7711	2.38833	1.90925	1.56183	1.26893		223.595	11.4505	0.42792	1.7035	2.17076
223.533	2.10027	1.7464	1.9159	3.41193	3.321	2.05333	2.3698	2.28362	1.72253	1.6514		223.986	-13.3414	3.5654	-0.11085	63.12
223.892	1.43197	1.14515	1.3673	2.34743	2.17503	1.33487	1.58053	1.64115	1.32737	1.1827		224.376	5.52944	2.27172	0.44365	0.08084
224.251	1.80903	1.6283	1.53775	3.10967	3.0147	1.69487	2.10397	1.99737	1.5393	1.36273		224.767	5.53408	0.04252	3.0629	4.00244
224.61	1.56487	1.49135	1.3335	2.44323	2.43377	1.3884	1.6264	1.69322	1.1994	1.12417		225.157	-12.8274	0.4226	3.57765	1.50176
224.969	1.9189	1.84125	1.57605	3.11993	3.09737	1.81213	2.1755	1.84667	1.51637	1.1041		225.547	-13.1974	-0.08012	0.8886	1.0346
225.328	1.50753	1.40915	1.57665	2.65743	2.5798	1.67993	1.7252	1.46285	1.3288	0.983133		225.938	-2.11304	3.54932	6.55205	-0.07436
225.687	1.99393	1.6	1.826	3.01743	2.93853	2.0039	2.07883	1.9567	1.48143	1.47233		226.328	-0.48724	2.09232	1.58335	-0.5734
226.046	2.06577	1.7558	2.09155	3.2574	3.30357	1.99147	2.4776	1.99755	1.7544	1.33147		226.719	2.33608	1.3036	-1.9641	10.0164
226.405	2.12317	1.6148	2.13015	3.14113	3.06407	2.09423	2.57523	2.19593	1.59313	1.5737		227.109	31.9112	1.8676	-4.86975	-3.75584
226.764	2.2255	1.83085	2.29565	3.07853	3.18637	2.17843	2.39593	2.25507	1.82277	1.73063		227.499	-5.473	2.49012	-1.5457	-33.1385
227.123	1.44497	1.0935	1.42685	1.9254	2.04357	1.4235	1.69957	1.47057	1.33763	1.09077		227.889	-15.6686	3.41496	0.5638	1.51684
227.482	1.32827	1.16885	1.32715	1.94993	2.06123	1.55563	1.92677	1.44245	1.04867	0.938667		228.28	12.0679	1.4144	1.6511	0.80684
227.841	1.26133	1.12065	1.36755	1.7514	1.80363	1.42003	1.79017	1.46757	1.2027	0.993867		228.67	0.15544	2.09636	0.6919	-2.74212
228.2	1.02483	0.8035	1.1191	1.42403	1.5244	1.25953	1.5586	1.21472	1.13017	0.769133		229.06	-9.81728	1.17852	1.6849	0.1556
228.558	0.969767	0.748	1.2141	1.3063	1.35717	1.28047	1.4695	1.2003	1.17113	0.826267		229.45	-0.71612	1.41316	3.85605	1.03928
228.917	0.860233	0.69175	1.17765	1.2092	1.24567	1.16363	1.42353	1.12555	1.0886	0.7487		229.84	-4.49424	2.5354	3.1809	1.71564
229.276	0.8386	0.6375	1.1283	1.1865	1.16913	1.17973	1.42507	1.1047	1.11587	0.708567		230.23	-0.82456	1.0178	1.8272	-0.29628
229.635	0.8627	0.64825	1.27395	1.175	1.25543	1.29753	1.49907	1.183	1.2399	0.768967		230.62	0.70696	1.745	2.2083	1.62408
229.993	0.729033	0.5518	1.16435	1.10883	1.1804	1.17033	1.42777	1.06383	1.12283	0.604933		231.01	1.9862	3.2	2.0761	-1.35208
230.352	0.907933	0.71665	1.27685	1.25173	1.28687	1.29677	1.5295	1.19165	1.1558	0.7817		231.4	0.23564	0.18908	1.31525	2.80224
230.71	0.932633	0.7536	1.32895	1.21563	1.28013	1.2996	1.5172	1.22142	1.19607	0.767667		231.79	8.68624	2.04436	1.45055	0.42644
231.069	0.898	0.692	1.2709	1.21153	1.34547	1.22713	1.5558	1.2543	1.18203	0.770267		232.18	-12.0508	-1.87932	1.65445	1.27096
231.428	0.735267	0.5909	1.1398	1.1269	1.1624	1.1208	1.38607	1.1325	0.9921	0.677167		232.57	-0.79604	3.67576	1.27795	31.44
231.786	0.960367	0.81175	1.3285	1.35493	1.3523	1.334	1.57637	1.26545	1.23147	0.860567		232.959	-5.90328	1.36016	0.86755	4.69516
232.145	0.891167	0.71195	1.2209	1.2634	1.27333	1.2743	1.44663	1.16568	1.1577	0.784933		233.349	-1.09236	2.76676	2.34115	4.57404
232.503	0.877633	0.6403	1.2642	1.28353	1.3016	1.2583	1.43873	1.1413	1.1086	0.7073		233.739	-0.60828	1.92872	-0.63545	0.98908
232.862	0.931833	0.76495	1.37055	1.4831	1.35287	1.3484	1.603	1.28545	1.20887	0.765433		234.129	4.48724	0.12752	1.4157	2.29424
233.22	0.833867	0.65745	1.1542	1.24413	1.23123	1.14593	1.40927	1.04893	1.06883	0.6363		234.518	-7.03264	1.4028	2.00435	0.9668
233.578	0.876367	0.68695	1.2787	1.24067	1.24053	1.232	1.44757	1.11452	1.12203	0.7792		234.908	0.492	0.2678	-3.1909	1.3654
233.937	0.852967	0.69235	1.24725	1.31757	1.2448	1.2426	1.4606	1.13102	1.14647	0.766367		235.297	0.42324	1.26188	1.5106	0.99428
234.295	0.831633	0.70235	1.21735	1.32883	1.2266	1.25123	1.45123	1.15092	1.13017	0.765633		235.687	-2.18716	6.29352	0.9364	0.93064
234.653	0.671933	0.55195	1.1758	1.14863	1.04727	1.09347	1.3946	0.966925	1.05977	0.566467		236.076	-1.6048	-2.9464	-2.4167	0.32172
235.012	0.641533	0.5379	1.1258	1.16703	1.02473	1.08467	1.3702	0.989625	1.07523	0.573067		236.466	1.22916	1.0394	-0.36425	-0.0156
235.37	0.6025	0.54165	1.158	1.21417	1.06157	1.1773	1.44583	1.03395	1.02943	0.551933		236.855	44.3852	1.5938	1.23	2.22576
235.728	0.479633	0.39515	1.05475	1.02203	0.9048	1.0392	1.30563	0.868475	0.915933	0.5039		237.245	0.3726	1.0814	-5.2767	0.47856
236.086	0.617933	0.57185	1.21125	1.1584	1.04627	1.16973	1.44023	1.01472	1.06383	0.605933		237.634	-0.227	0.87944	2.5372	0.65156
236.445	0.640567	0.5568	1.12325	1.15213	0.948467	1.10287	1.314	1.01518	1.01177	0.601133		238.023	0.37928	7.40436	1.35175	1.09344
236.803	0.649267	0.5252	1.0976	1.07423	0.972233	1.09027	1.34857	0.944625	0.975767	0.635833		238.413	0.30784	2.10388	2.4583	1.53228
237.161	0.742533	0.60895	1.1555	1.14273	1.06643	1.16033	1.35333	0.9753	0.996867	0.7097		238.802	-1.93908	4.46132	1.9719	0.70676
237.519	0.648633	0.5449	1.1408	1.13603	0.949633	1.12743	1.35657	0.94295	0.9666	0.6508		239.191	6.27976	1.96168	3.79605	-7.32244
237.877	0.604133	0.5049	1.09845	1.14593	0.945033	1.11777	1.38893	0.9111	1.03437	0.606433		239.58	0.61656	11.0698	0.88705	1.86976
238.235	0.698133	0.5585	1.1982	1.18423	1.06523	1.1329	1.46113	1.05355	1.0403	0.697733		239.97	0.89496	4.51384	1.4263	1.55124
238.593	0.6152	0.5077	1.1509	1.0497	0.9496	1.0456	1.37957	0.950225	0.9552	0.598533		240.359	-0.12652	2.41628	0.91985	1.68664
238.951	0.5972	0.50895	1.15075	1.00147	0.8777	1.01387	1.3171	0.924225	0.9736	0.5829		240.748	-20.0712	0.76504	1.84235	1.35356
239.309	0.622567	0.5293	1.12	1.0288	0.9151	1.05597	1.37557	0.932425	1.00627	0.555267		241.137	0.94096	1.74476	1.6677	2.14108
239.667	0.574633	0.46355	1.1209	0.960067	0.874367	1.04793	1.32697	0.919775	1.04133	0.548533		241.526	0.89932	2.64308	1.7737	2.11352
240.025	0.5929	0.4997	1.10865	0.9363	0.828267	1.02563	1.32343	0.91375	1.02477	0.570067		241.915	1.68704	2.02756	1.2576	1.39884
240.383	0.506333	0.45595	1.0625	0.8203	0.752667	0.9745	1.2373	0.8728	0.9905	0.5224		242.304	0.51516	1.4652	2.54895	1.90008
240.741	0.4958	0.44275	1.0525	0.792433	0.7107	0.9649	1.24563	0.844075	0.9777	0.503067		242.693	1.61172	1.36056	1.9403	1.92376
241.099	0.435467	0.3524	1.03705	0.725033	0.627367	0.942333	1.2197	0.7858	0.916067	0.435667		243.082	1.88732	2.23688	1.85655	1.95676
241.456	0.3708	0.2884	0.96145	0.651933	0.5613	0.893	1.15483	0.737825	0.916733	0.3926		243.471	1.8732	2.4246	1.56685	2.484
241.814	0.362867	0.27815	0.9958	0.6427	0.5499	0.9008	1.18387	0.74875	0.908433	0.395633		243.859	1.71712	1.8902	1.62605	2.3108
242.172	0.3424	0.26565	0.9793	0.6369	0.5273	0.906167	1.19113	0.754875	0.893467	0.368367		244.248	1.5914	2.03444	1.95345	1.86828
242.53	0.383233	0.31525	0.9882	0.663667	0.5548	0.9222	1.19123	0.779275	0.9212	0.4058		244.637	0.8422	1.89212	1.77985	1.64828
242.887	0.3895	0.3074	1.00105	0.661667	0.573433	0.936733	1.21163	0.789475	0.942	0.413133		245.026	0.18752	2.05444	1.90555	1.8096
243.245	0.3795	0.29625	0.9997	0.6548	0.564167	0.925867	1.2144	0.77495	0.9152	0.404533		245.414	0.38776	2.62872	1.9646	2.2726
243.603	0.367033	0.2925	0.9876	0.6537	0.551967	0.941233	1.22737	0.771975	0.9163	0.400833		245.803	0.22528	5.10308	1.4228	2.31196
243.96	0.3959	0.3174	0.9955	0.688267	0.586533	0.958333	1.2253	0.794675	0.929133	0.435867		246.192	0.89908	2.02948	1.7563	1.68672
244.318	0.4026	0.31755	1.00545	0.674733	0.592033	0.977533	1.2273	0.806625	0.9273	0.4407		246.58	1.75948	2.13056	2.9642	2.16568
244.675	0.4326	0.349	1.0037	0.722833	0.6367	1.0079	1.28223	0.8355	0.937033	0.457567		246.969	1.53004	1.87316	1.8194	1.82808
245.033	0.409167	0.31455	0.961	0.685433	0.601967	0.957633	1.2405	0.80365	0.9075	0.4385		247.357	1.83884	1.75084	1.664	2.2212
245.391	0.3427	0.2716	0.92115	0.6293	0.539233	0.9012	1.17103	0.755825	0.8885	0.3794		247.746	1.86512	2.07668	1.76415	2.22856
245.748	0.313967	0.24905	0.9006	0.590567	0.488667	0.8763	1.15013	0.7235	0.894167	0.354233		248.134	1.84776	2.04776	1.6515	2.43428
246.105	0.2793	0.21665	0.8669	0.547367	0.449733	0.833567	1.11807	0.686075	0.852467	0.331233		248.522	2.07628	2.02672	1.6881	2.37128
246.463	0.279467	0.2135	0.88735	0.557767	0.442433	0.845033	1.15697	0.6981	0.8845	0.328233		248.911	1.68044	2.03204	1.92325	2.1034
246.82	0.276467	0.20825	0.87885	0.551733	0.432933	0.845933	1.14493	0.691275	0.880567	0.325667		249.299	1.81208	2.02856	1.9034	2.25456
247.178	0.2779	0.2203	0.8807	0.556433	0.436467	0.855467	1.1565	0.6951	0.8849	0.3359		249.687	1.83304	1.68408	1.7145	1.8652
247.535	0.290733	0.22815	0.88945	0.582033	0.452433	0.874467	1.17173	0.72155	0.896567	0.3499		250.076	1.9106	1.65728	1.9425	2.29852
247.892	0.2867	0.22365	0.88325	0.5795	0.4526	0.872333	1.16163	0.71045	0.884967	0.347867		250.464	1.18656	2.2344	2.0061	2.35548
248.25	0.282667	0.22345	0.88145	0.577333	0.4496	0.881	1.17333	0.7215	0.8834	0.348667		250.852	0.335	2.73744	1.9109	1.68636
248.607	0.2962	0.23505	0.8958	0.590733	0.472867	0.907833	1.18523	0.739925	0.899333	0.358233		251.24	1.08284	1.8568	1.54825	1.7332
248.964	0.330033	0.26475	0.8933	0.631233	0.5137	0.930667	1.19257	0.76125	0.8816	0.382033		251.628	1.3774	2.47148	1.26705	1.8884
249.321	0.3319	0.27115	0.9172	0.6647	0.526833	0.9584	1.238	0.786	0.923367	0.4017		252.016	1.14524	1.8792	1.8498	1.89328
249.679	0.347	0.2911	0.9264	0.677267	0.5431	0.969867	1.2299	0.793875	0.9121	0.403533		252.404	1.35548	2.06144	2.47595	2.23496
250.036	0.365367	0.3077	0.93155	0.684433	0.554033	0.972033	1.247	0.80725	0.928867	0.424533		252.792	1.61604	1.7632	1.62815	2.01424
250.393	0.387	0.319	0.92835	0.708533	0.570833	0.9827	1.25483	0.825425	0.9473	0.434667		253.18	1.71512	2.07776	1.53905	1.93624
250.75	0.3535	0.28245	0.89455	0.668833	0.5483	0.9412	1.23773	0.7894	0.9151	0.404533		253.568	1.7662	1.87628	1.83975	1.93364
251.107	0.303567	0.2504	0.85535	0.631467	0.506233	0.9025	1.19687	0.749625	0.88	0.359867		253.956	1.29488	1.99672	1.49575	2.03976
251.464	0.300967	0.24385	0.8346	0.609267	0.4767	0.869167	1.168	0.7171	0.8891	0.356267		254.344	0.3456	1.87596	1.9262	2.5038
251.821	0.3076	0.247	0.82585	0.603933	0.470233	0.874167	1.168	0.72105	0.883833	0.358133		254.732	0.98344	3.3918	2.9665	2.0736
252.178	0.325633	0.2673	0.86355	0.626333	0.484367	0.907567	1.22067	0.7518	0.9213	0.380433		255.12	0.94512	1.90132	3.88165	1.83552
252.535	0.2875	0.2345	0.81065	0.588967	0.448	0.858633	1.16827	0.7102	0.8734	0.349567		255.508	1.07004	1.8924	2.09745	1.64676
252.892	0.3081	0.25005	0.83575	0.6201	0.480667	0.895267	1.19433	0.74425	0.892933	0.370533		255.895	0.87416	1.7342	1.14855	1.80448
253.249	0.2999	0.23445	0.8108	0.615433	0.482433	0.8869	1.17953	0.74235	0.8924	0.367233		256.283	0.57564	2.2674	1.15605	1.47896
253.606	0.3318	0.26305	0.85645	0.6391	0.513633	0.931267	1.22817	0.784475	0.914667	0.404867		256.671	1.06752	2.04708	1.24195	2.88852
253.963	0.369533	0.2832	0.8793	0.684133	0.5634	0.954567	1.2725	0.8183	0.947733	0.437133		257.058	1.22208	1.53788	2.38995	1.65264
254.319	0.383567	0.31245	0.8746	0.6862	0.571633	0.968267	1.2592	0.81175	0.935967	0.4514		257.446	1.10464	1.40624	1.9312	2.84728
254.676	0.3864	0.3151	0.85305	0.6839	0.582733	0.9713	1.2402	0.816225	0.933	0.450467		257.833	1.24212	1.54716	1.5204	1.81864
255.033	0.343367	0.2681	0.81115	0.626767	0.5316	0.907367	1.2203	0.7778	0.908433	0.402067		258.221	1.01188	1.60124	2.12	1.83112
255.39	0.3647	0.2874	0.8445	0.651833	0.545	0.908067	1.223	0.778775	0.898767	0.407533		258.608	1.62448	1.74524	1.7529	2.3586
255.747	0.364567	0.2861	0.84685	0.656767	0.5539	0.911767	1.2325	0.777675	0.911333	0.415633		258.996	1.15304	1.46232	1.7319	2.0226
256.103	0.383733	0.29945	0.8627	0.677	0.582767	0.965133	1.27713	0.813275	0.9636	0.4354		259.383	1.3818	1.66104	1.56995	2.50256
256.46	0.349033	0.2934	0.80745	0.6458	0.5422	0.892833	1.22043	0.7843	0.930133	0.407367		259.771	1.6586	1.94016	1.6461	2.14688
256.816	0.3299	0.2692	0.78275	0.609467	0.4957	0.863267	1.20463	0.744675	0.9317	0.3954		260.158	1.67324	1.83392	1.64985	2.16116
257.173	0.309133	0.264	0.75585	0.5839	0.485333	0.8549	1.16957	0.7321	0.897233	0.3709		260.545	1.84864	1.90868	1.72565	2.10376
257.53	0.279833	0.2451	0.7637	0.5805	0.4708	0.8595	1.18963	0.720275	0.888733	0.350067		260.932	1.92776	1.83308	1.65145	2.05608
257.886	0.2655	0.2226	0.73425	0.549833	0.442733	0.818967	1.1545	0.685875	0.866433	0.3277		261.32	1.92904	1.84684	1.61935	2.16296
258.243	0.235867	0.1908	0.6955	0.533167	0.4023	0.799933	1.1379	0.672775	0.878833	0.298233		261.707	1.9328	1.83324	1.8052	2.095
258.599	0.227933	0.1833	0.6888	0.515167	0.389433	0.789533	1.13223	0.659275	0.8787	0.301467		262.094	1.7178	1.91544	1.7095	1.9112
258.956	0.2168	0.1733	0.68505	0.5083	0.363933	0.787967	1.14403	0.651375	0.8787	0.295167		262.481	1.50872	1.79052	1.3303	1.96856
259.312	0.210367	0.17195	0.68375	0.5079	0.361833	0.8001	1.15377	0.658725	0.890833	0.291933		262.868	1.65156	1.62816	1.60195	2.0836
259.669	0.221267	0.1766	0.68715	0.525067	0.376867	0.807133	1.1626	0.66485	0.893967	0.308467		263.255	1.52396	2.23804	1.4808	2.17156
260.025	0.2199	0.1726	0.6886	0.522033	0.369367	0.8107	1.16467	0.670475	0.8949	0.3056		263.642	1.7218	1.97348	1.42965	1.765
260.381	0.225933	0.18035	0.6881	0.527567	0.3787	0.811733	1.16167	0.672925	0.883067	0.314933		264.029	1.2914	1.79612	1.7194	2.27932
260.738	0.224967	0.1779	0.6803	0.532833	0.379267	0.818167	1.17353	0.673775	0.881367	0.318267		264.416	1.46232	1.86588	1.5702	2.24692
261.094	0.236567	0.19145	0.6869	0.547033	0.396	0.8378	1.17987	0.686825	0.892033	0.331033		264.803	1.47284	1.9538	2.3819	2.1656
261.45	0.247567	0.1987	0.6935	0.563133	0.415833	0.848733	1.1891	0.70085	0.8942	0.339767		265.19	1.52988	1.4428	1.5893	1.95836
261.806	0.2492	0.2037	0.6934	0.582233	0.426433	0.8617	1.19783	0.71265	0.896967	0.3474		265.577	1.42284	1.91724	1.4893	2.13996
262.163	0.2618	0.2114	0.70045	0.596767	0.444933	0.873867	1.20537	0.720325	0.898967	0.357267		265.964	1.37644	2.2292	1.60545	2.17196
262.519	0.28	0.23105	0.7204	0.623233	0.4591	0.890733	1.221	0.742725	0.904867	0.3708		266.35	1.3052	1.64052	1.78835	2.16308
262.875	0.265067	0.2112	0.6988	0.608933	0.448667	0.87	1.222	0.725775	0.923333	0.362167		266.737	1.44656	1.66848	1.6313	1.8374
263.231	0.2405	0.2139	0.66895	0.584933	0.420833	0.835533	1.181	0.70275	0.8915	0.3417		267.124	1.5908	1.98208	1.3913	2.1594
263.587	0.258433	0.2214	0.68345	0.612433	0.442467	0.847967	1.1926	0.712575	0.895567	0.349733		267.511	1.82304	1.62156	1.5076	1.83832
263.943	0.270333	0.22955	0.68275	0.616467	0.448667	0.8602	1.2174	0.719625	0.9125	0.3685		267.897	1.77616	1.73676	1.52935	1.79144
264.299	0.2558	0.2212	0.67155	0.608	0.440933	0.8364	1.19603	0.701475	0.892067	0.347767		268.284	1.7244	1.84184	1.6907	2.17484
264.655	0.2984	0.2448	0.68955	0.633933	0.467167	0.846933	1.22323	0.72875	0.927	0.362533		268.67	1.657	1.6912	1.5316	1.89116
265.011	0.2799	0.2308	0.66065	0.630567	0.4578	0.852467	1.22497	0.709275	0.930767	0.360933		269.057	1.51776	2.00828	1.8876	2.25756
265.367	0.259933	0.2157	0.65025	0.5904	0.425667	0.800967	1.178	0.67865	0.9014	0.343933		269.443	1.46936	1.70432	1.4319	1.9324
265.723	0.240667	0.19555	0.6303	0.5637	0.402533	0.782	1.16297	0.656375	0.872833	0.3276		269.83	1.60736	1.76708	1.5341	1.87248
266.079	0.239533	0.18835	0.634	0.5674	0.398167	0.781433	1.1776	0.663525	0.892967	0.330667		270.216	1.5278	1.59276	1.5838	1.9364
266.435	0.2198	0.18465	0.62095	0.547033	0.393	0.775667	1.17873	0.64935	0.8972	0.3084		270.602	1.67968	1.66092	1.727	1.71144
266.791	0.2207	0.1805	0.6072	0.536233	0.3853	0.7728	1.16003	0.64595	0.871033	0.306067		270.989	1.40064	1.56568	1.89155	2.69448
267.147	0.225033	0.1822	0.60605	0.548167	0.387367	0.790867	1.18427	0.66145	0.8884	0.317467		271.375	1.6534	1.82144	1.97955	2.2314
267.503	0.229633	0.18365	0.61565	0.550133	0.386733	0.789967	1.1935	0.66515	0.8967	0.3188		271.761	1.71456	1.7266	1.8464	1.89704
267.858	0.2267	0.1829	0.61415	0.5496	0.386367	0.788067	1.19607	0.66825	0.889133	0.317267		272.148	1.8022	1.82824	1.9228	2.05664
268.214	0.229933	0.1869	0.6124	0.552967	0.3936	0.788333	1.19307	0.66	0.8935	0.3295		272.534	1.27796	1.56804	1.87705	1.7328
268.57	0.2487	0.20055	0.61535	0.565733	0.405933	0.802167	1.20117	0.6783	0.9027	0.343467		272.92	1.5602	1.65748	1.69725	1.69344
268.925	0.2452	0.19505	0.6065	0.5546	0.399733	0.794567	1.19003	0.671	0.901533	0.344867		273.306	1.7354	1.68832	1.7807	2.0606
269.281	0.2395	0.1918	0.60835	0.5647	0.406033	0.807367	1.2031	0.676475	0.909167	0.342033		273.692	1.7572	1.467	1.69945	1.89872
269.637	0.232367	0.20505	0.60385	0.546667	0.396467	0.786333	1.2022	0.658025	0.9028	0.332067		274.078	1.66484	1.60984	1.8968	2.17244
269.992	0.238867	0.2029	0.5948	0.5543	0.395967	0.7876	1.18023	0.66495	0.891433	0.341367		274.464	1.66304	1.64436	1.72075	1.9064
270.348	0.238867	0.19995	0.5871	0.5511	0.397733	0.788733	1.1879	0.665475	0.905333	0.341233		274.85	1.71044	1.70052	1.7465	1.85688
270.703	0.241267	0.20215	0.5665	0.544867	0.395267	0.779367	1.17357	0.6482	0.894	0.3321		275.236	1.54492	1.4596	1.72055	1.86388
271.059	0.228333	0.18355	0.57325	0.531667	0.384367	0.752	1.17843	0.64285	0.8932	0.324333		275.622	1.49812	1.43516	1.56025	1.71668
271.414	0.223167	0.18475	0.57575	0.526733	0.376767	0.753467	1.1723	0.6365	0.879533	0.3182		276.008	1.68868	1.51352	1.80315	1.80208
271.77	0.209567	0.1677	0.5525	0.520567	0.363533	0.740733	1.16787	0.6201	0.8871	0.313433		276.394	1.48224	1.50524	1.599	2.00092
272.125	0.211367	0.16955	0.54605	0.518933	0.366067	0.745467	1.1766	0.628675	0.8844	0.305867		276.78	1.64528	1.77208	1.769	1.85524
272.481	0.199667	0.15905	0.5414	0.521067	0.355	0.743033	1.17673	0.62005	0.891867	0.293133		277.165	1.39484	1.80508	1.67705	1.7008
272.836	0.207767	0.163	0.5385	0.52	0.355033	0.743967	1.17677	0.62445	0.8887	0.307533		277.551	1.77196	1.701	1.7162	1.96368
273.191	0.206	0.1583	0.53755	0.5169	0.357867	0.740567	1.17447	0.620875	0.8893	0.304033		277.937	1.5902	1.46148	1.95475	2.0944
273.547	0.215433	0.18305	0.5484	0.5319	0.369	0.751633	1.1935	0.63795	0.887233	0.322767		278.322	1.48932	1.63496	1.9436	1.51496
273.902	0.217867	0.1751	0.5395	0.527633	0.370433	0.739433	1.1678	0.6257	0.871967	0.3165		278.708	1.56228	1.38112	1.5271	2.02148
274.257	0.220367	0.1829	0.5361	0.5424	0.3761	0.744967	1.1795	0.63765	0.882967	0.3251		279.094	1.33768	1.50116	1.47055	2.05648
274.613	0.227067	0.1815	0.54685	0.5438	0.380467	0.753	1.18403	0.63585	0.874567	0.3277		279.479	1.40904	1.54304	1.71905	1.70384
274.968	0.225933	0.1794	0.553	0.561267	0.387167	0.765	1.20663	0.6443	0.9176	0.332567		279.865	1.7128	1.4786	1.73145	2.10096
275.323	0.224433	0.1885	0.54905	0.556133	0.3877	0.7565	1.1913	0.6347	0.889233	0.339467		280.25	1.56504	1.78632	1.5434	1.8104
275.678	0.2123	0.17305	0.5256	0.542167	0.365467	0.7304	1.17213	0.613925	0.8789	0.318167		280.636	1.63316	1.64376	1.5156	1.44876
276.033	0.203333	0.17095	0.51665	0.5392	0.364867	0.723533	1.17717	0.61715	0.8621	0.309367		281.021	1.54024	1.39856	1.71385	2.02068
276.388	0.206333	0.1681	0.51735	0.533667	0.364433	0.726167	1.1909	0.6021	0.877467	0.3051		281.406	1.70688	1.44804	1.8064	1.79036
276.743	0.220567	0.1827	0.53465	0.5536	0.384067	0.728233	1.19313	0.624625	0.893433	0.315267		281.792	1.67072	1.59412	1.73905	2.45036
277.098	0.2248	0.18685	0.52105	0.5552	0.386367	0.729867	1.18297	0.62655	0.879733	0.323267		282.177	1.73772	1.51936	1.71665	1.75768
277.453	0.213	0.1766	0.51815	0.550133	0.372533	0.7099	1.16487	0.615325	0.870967	0.311		282.562	1.63288	1.49116	1.6179	2.04532
277.808	0.194933	0.163	0.50125	0.533	0.358233	0.703567	1.17727	0.6054	0.863667	0.305067		282.947	1.6826	1.55828	1.82795	1.61732
278.163	0.192667	0.1634	0.5006	0.5246	0.355033	0.699233	1.17163	0.590325	0.872167	0.3006		283.333	1.4402	1.51668	1.71475	1.74632
278.518	0.212033	0.17245	0.50595	0.538533	0.375267	0.711367	1.17503	0.60535	0.866867	0.316967		283.718	1.67004	1.36088	1.606	1.83356
278.873	0.2074	0.17595	0.4983	0.529067	0.3688	0.706	1.16293	0.60065	0.861367	0.3141		284.103	1.70288	1.62812	1.8406	1.81204
279.228	0.203533	0.17535	0.4861	0.534367	0.3609	0.6998	1.1775	0.601275	0.874733	0.3127		284.488	1.35104	1.63024	2.2102	1.88656
279.583	0.204767	0.1684	0.4995	0.528467	0.356267	0.699633	1.17203	0.593525	0.8751	0.305233		284.873	1.71208	1.67892	1.4899	1.92736
279.938	0.2175	0.1836	0.50155	0.543233	0.362833	0.709367	1.19863	0.601675	0.892233	0.322567		285.258	1.52328	1.69536	1.6283	2.00972
280.292	0.186667	0.1579	0.47115	0.514567	0.347333	0.678667	1.15527	0.582575	0.869167	0.297867		285.643	1.47868	1.33112	1.63455	2.0316
280.647	0.199267	0.16205	0.48345	0.5176	0.3487	0.679633	1.17277	0.5914	0.860133	0.2953		286.028	1.60464	1.61128	1.96125	2.10964
281.002	0.1927	0.15155	0.4758	0.513933	0.346967	0.6723	1.166	0.58155	0.870433	0.296967		286.413	1.67008	1.43644	1.7577	2.09192
281.356	0.200867	0.1693	0.4907	0.513267	0.354033	0.678567	1.16253	0.588125	0.857267	0.3103		286.798	1.8302	1.52328	1.81045	1.98892
281.711	0.202233	0.1671	0.48225	0.507	0.350267	0.672133	1.1686	0.574425	0.872367	0.312067		287.182	1.59204	1.4386	1.90375	1.8816
282.066	0.1983	0.1698	0.47965	0.5101	0.351633	0.674067	1.17857	0.5796	0.865533	0.3138		287.567	1.62508	1.48656	1.76315	1.81812
282.42	0.208967	0.17845	0.47075	0.511567	0.351133	0.677767	1.1767	0.576425	0.874633	0.315167		287.952	1.65452	1.51828	1.76485	1.83396
282.775	0.214833	0.17935	0.4795	0.509367	0.3549	0.674633	1.1665	0.57275	0.8662	0.3105		288.337	1.49604	1.61972	1.881	1.8034
283.129	0.206133	0.16005	0.46555	0.500933	0.340733	0.6702	1.1612	0.5715	0.860667	0.302333		288.721	1.49984	1.63068	1.6989	2.01104
283.484	0.2001	0.15705	0.4789	0.493	0.3415	0.6725	1.16947	0.5647	0.8681	0.302333		289.106	1.43628	1.6644	1.9145	2.04816
283.838	0.191	0.15235	0.4589	0.483267	0.331767	0.659133	1.15677	0.55785	0.8602	0.297233		289.491	1.5342	1.56212	1.72325	1.80612
284.193	0.193967	0.1625	0.45385	0.487167	0.332767	0.6474	1.1408	0.560725	0.845833	0.298033		289.875	1.37676	1.77372	1.75635	1.92368
284.547	0.197467	0.16685	0.4648	0.488333	0.330433	0.6466	1.1579	0.5597	0.869	0.302233		290.26	1.7826	1.6808	1.58065	1.78064
284.902	0.184333	0.1566	0.4566	0.481767	0.324233	0.639	1.14917	0.55295	0.8594	0.291867		290.644	1.61996	1.57404	1.8865	1.69144
285.256	0.169967	0.1458	0.4371	0.462	0.305767	0.629333	1.14453	0.5368	0.846633	0.2833		291.029	1.68652	1.5622	1.89065	2.06888
285.61	0.180567	0.1512	0.4492	0.4687	0.319533	0.639967	1.15513	0.546075	0.8578	0.2894		291.413	1.78636	1.51716	1.79845	1.9628
285.965	0.178733	0.14845	0.44935	0.4738	0.3176	0.639367	1.16007	0.54295	0.863233	0.292667		291.797	1.40612	1.49828	1.7047	1.98916
286.319	0.1954	0.16785	0.45925	0.4873	0.334767	0.6517	1.1598	0.559675	0.860367	0.308567		292.182	1.53768	1.73864	1.7717	2.02496
286.673	0.182367	0.15245	0.45225	0.483633	0.328633	0.657367	1.17617	0.556075	0.876167	0.3016		292.566	1.38524	1.569	1.72945	1.82476
287.027	0.1898	0.15315	0.45285	0.4883	0.3313	0.645267	1.16413	0.55625	0.856933	0.302967		292.95	1.3732	1.82668	1.7289	1.93132
287.382	0.170033	0.13745	0.44105	0.4735	0.3103	0.6315	1.15373	0.53965	0.8413	0.278933		293.335	1.39564	1.45112	2.0146	1.80384
287.736	0.182567	0.14875	0.4512	0.4875	0.324767	0.649367	1.16543	0.54965	0.848167	0.300433		293.719	1.41312	1.52408	1.7292	1.97916
288.09	0.183033	0.15245	0.44635	0.488233	0.330067	0.6395	1.1512	0.5382	0.8472	0.295233		294.103	1.28952	1.20008	1.4998	1.6414
288.444	0.183233	0.1517	0.4362	0.481867	0.320033	0.630867	1.13753	0.5368	0.8417	0.285833		294.487	1.42964	1.79932	2.05035	1.85436
288.798	0.166933	0.1281	0.4214	0.464667	0.301267	0.611367	1.14813	0.513475	0.840133	0.2692		294.871	1.36564	1.42172	1.65175	1.8066
289.152	0.180633	0.15185	0.4521	0.4869	0.3257	0.6352	1.15833	0.53495	0.854133	0.2906		295.255	1.60636	1.46304	1.7465	1.65836
289.506	0.1758	0.14665	0.43995	0.4775	0.322867	0.617	1.15283	0.532125	0.851067	0.283433		295.639	1.32688	1.66464	1.8159	1.89576
289.86	0.158667	0.13095	0.4231	0.462967	0.297667	0.601	1.13183	0.5063	0.8235	0.266867		296.023	1.45396	1.49208	1.72995	1.63984
290.214	0.1678	0.13655	0.42715	0.466233	0.311567	0.617267	1.1468	0.52135	0.831167	0.2771		296.407	1.45428	1.51036	1.6169	1.6804
290.568	0.1566	0.1291	0.41385	0.4576	0.299233	0.5987	1.12663	0.509325	0.828467	0.264833		296.791	1.49112	1.60388	1.7252	1.87196
290.922	0.1435	0.1204	0.41135	0.458833	0.291367	0.598633	1.12847	0.5048	0.810467	0.265133		297.175	1.67952	1.53212	1.44515	2.07828
291.276	0.177833	0.15495	0.4443	0.493833	0.3309	0.637233	1.1684	0.537875	0.851	0.300467		297.559	1.64672	1.70132	1.7164	1.96884
291.63	0.175633	0.15525	0.43355	0.481233	0.3206	0.617067	1.138	0.522525	0.8179	0.287733		297.942	1.6006	1.47008	1.692	1.80764
291.983	0.182433	0.15155	0.4247	0.487733	0.325867	0.6194	1.1496	0.522725	0.827467	0.284333		298.326	1.49428	1.59868	1.66215	2.02308
292.337	0.187267	0.1545	0.43815	0.5037	0.3346	0.6259	1.16477	0.541275	0.8375	0.302833		298.71	1.54188	1.61716	1.69715	1.97556
292.691	0.183233	0.1617	0.44015	0.492733	0.330467	0.616	1.15473	0.52795	0.846067	0.299667		299.094	1.58196	1.71424	1.85045	2.20972
293.045	0.153167	0.136	0.40775	0.464967	0.3053	0.5809	1.13797	0.503975	0.8238	0.2777		299.477	1.44848	1.70212	2.0615	1.8036
293.398	0.1786	0.15575	0.43015	0.4847	0.324767	0.6122	1.15653	0.519225	0.8416	0.287767		299.861	1.53628	1.55756	1.7294	1.81492
293.752	0.202267	0.1838	0.4337	0.494967	0.3426	0.6101	1.15377	0.535	0.839767	0.306967		300.244	1.32888	1.48484	1.72375	1.74232
294.106	0.192067	0.17245	0.43295	0.4834	0.340733	0.603	1.14633	0.521925	0.828467	0.294933		300.628	1.51592	1.61616	1.39285	1.70744
294.459	0.1852	0.16535	0.43345	0.4746	0.329733	0.5928	1.14227	0.5176	0.833733	0.2952		301.011	1.32788	1.6802	1.81915	1.61492
294.813	0.176767	0.1479	0.43085	0.4625	0.3142	0.586333	1.13867	0.499925	0.828233	0.2825		301.395	1.4422	1.62288	1.5853	1.76176
295.166	0.1629	0.13225	0.39895	0.453133	0.301367	0.570267	1.11823	0.48745	0.7987	0.2755		301.778	1.32032	1.64372	1.6832	1.73632
295.52	0.1431	0.1213	0.3859	0.417733	0.283433	0.553367	1.1019	0.463275	0.7871	0.2547		302.162	1.50032	1.44556	1.5795	1.58316
295.873	0.148733	0.1245	0.40675	0.427267	0.292933	0.555267	1.12383	0.46825	0.805267	0.259133		302.545	1.35976	1.45772	1.57835	2.03712
296.227	0.149767	0.1279	0.3961	0.426	0.285667	0.556067	1.119	0.471125	0.808667	0.259133		302.928	1.4452	1.40104	1.54755	1.71656
296.58	0.142467	0.1271	0.39175	0.424	0.284633	0.5539	1.1098	0.465275	0.7919	0.261067		303.312	1.46224	1.59752	1.76025	1.78064
296.934	0.149133	0.1322	0.39675	0.425867	0.2857	0.551333	1.11613	0.470225	0.8069	0.2635		303.695	1.42392	1.74588	1.5451	1.68188
297.287	0.143333	0.1217	0.3946	0.421033	0.2771	0.553233	1.11203	0.467375	0.802733	0.260767		304.078	1.28028	1.40044	1.82915	1.77192
297.64	0.152933	0.13065	0.4043	0.4287	0.286233	0.553767	1.114	0.472125	0.794833	0.268467		304.461	1.70536	1.49484	1.8356	1.96048
297.994	0.157233	0.1326	0.408	0.438367	0.2959	0.5669	1.12857	0.481975	0.816433	0.2766		304.844	1.38876	1.43984	1.6383	1.64692
298.347	0.159867	0.13915	0.4051	0.4417	0.3031	0.573533	1.13383	0.4881	0.7997	0.2849		305.228	1.41244	1.3936	1.6814	1.78548
298.7	0.159533	0.1398	0.41105	0.4459	0.3087	0.5765	1.1374	0.49125	0.807067	0.2863		305.611	1.5964	1.45552	1.76505	1.42916
299.053	0.158133	0.13525	0.4014	0.438433	0.299367	0.567367	1.10787	0.47915	0.7795	0.2791		305.994	1.37016	1.67548	1.44495	1.55572
299.407	0.173033	0.1572	0.4292	0.458867	0.325667	0.5817	1.13883	0.4986	0.8079	0.3039		306.377	1.3886	1.59444	1.47145	1.68612
299.76	0.156367	0.1352	0.40485	0.4402	0.302033	0.564067	1.12477	0.4855	0.7971	0.279567		306.759	1.54812	1.3792	1.5585	1.83812
300.113	0.160033	0.14325	0.39365	0.436167	0.308367	0.554533	1.11303	0.4738	0.784933	0.2761		307.142	1.557	1.6398	1.63725	1.60328
300.466	0.1651	0.14525	0.39835	0.443	0.310367	0.560267	1.11553	0.478525	0.785667	0.284333		307.525	1.41908	1.41864	1.63675	2.10976
300.819	0.173467	0.1488	0.4136	0.442667	0.2956	0.552367	1.11023	0.481875	0.790267	0.282567		307.908	1.23964	1.59892	1.78425	2.019
301.172	0.165367	0.14715	0.40535	0.446	0.3035	0.5459	1.10717	0.475975	0.777633	0.279133		308.291	1.3592	1.64928	1.756	1.87032
301.525	0.158333	0.1373	0.386	0.440133	0.296333	0.530133	1.0923	0.459725	0.765467	0.264767		308.674	1.33644	1.64668	1.47275	1.63108
301.878	0.162333	0.1432	0.39955	0.447133	0.2973	0.553533	1.11187	0.469425	0.780333	0.275		309.056	1.53	1.4424	1.64985	1.71208
302.231	0.153333	0.1262	0.38455	0.4339	0.281067	0.526167	1.08933	0.458225	0.763867	0.258267		309.439	1.36392	1.6284	1.5112	1.7396
302.584	0.15	0.12465	0.37705	0.4249	0.286133	0.524333	1.08883	0.4474	0.7617	0.2633		309.822	1.38168	1.34924	1.6823	1.74756
302.937	0.1593	0.13745	0.39425	0.442867	0.302167	0.535433	1.08893	0.46885	0.763767	0.277033		310.204	1.5146	1.56976	1.4877	1.78776
303.29	0.161133	0.14645	0.3959	0.4384	0.296467	0.534367	1.0801	0.459875	0.763533	0.276367		310.587	1.68564	1.49032	1.7992	1.7574
303.643	0.147167	0.13245	0.3803	0.434533	0.281933	0.524433	1.08083	0.452225	0.7681	0.262767		310.969	1.32112	1.7634	1.6081	1.8206
303.995	0.138933	0.12205	0.37765	0.430667	0.285333	0.529667	1.09623	0.45105	0.757533	0.2583		311.352	1.37752	1.65428	1.5557	1.57292
304.348	0.143167	0.11845	0.37855	0.422	0.280667	0.518533	1.07047	0.44375	0.753233	0.2599		311.734	1.44856	1.68312	1.6692	1.88264
304.701	0.156567	0.1321	0.3947	0.435867	0.297067	0.532967	1.0932	0.4532	0.764167	0.272133		312.117	1.34632	1.7112	1.5973	1.77532
305.054	0.1584	0.1451	0.39745	0.447567	0.295167	0.5345	1.0984	0.459875	0.765267	0.274733		312.499	1.44088	1.56424	1.5044	1.80352
305.406	0.1588	0.14305	0.3957	0.4449	0.298333	0.538067	1.09253	0.46545	0.751767	0.286233		312.882	1.32488	1.56496	1.3876	1.63824
305.759	0.1546	0.13875	0.3875	0.437267	0.289267	0.5172	1.0728	0.450275	0.7422	0.272567		313.264	1.72504	1.5278	1.57715	1.8042
306.112	0.1622	0.15825	0.39455	0.4479	0.303733	0.530133	1.0917	0.464325	0.754567	0.277467		313.646	1.28756	1.4676	1.62135	1.68072
306.464	0.165033	0.1521	0.38515	0.4465	0.302267	0.519333	1.06643	0.461225	0.7467	0.284833		314.028	1.26012	1.69752	1.2089	1.86832
306.817	0.163367	0.14835	0.38325	0.4429	0.304	0.5227	1.0685	0.45575	0.7392	0.2803		314.411	1.46492	1.43204	1.27395	1.90676
307.169	0.162567	0.15405	0.3879	0.441833	0.3029	0.522533	1.073	0.44895	0.742433	0.2752		314.793	1.30464	1.94208	1.56425	1.64196
307.522	0.1404	0.128	0.37625	0.4164	0.282533	0.5	1.07197	0.43085	0.733367	0.2561		315.175	1.34272	1.61904	1.40115	1.55308
307.874	0.1431	0.12655	0.37565	0.423167	0.285833	0.5033	1.06367	0.434675	0.7295	0.263267		315.557	1.3326	1.5148	1.31875	1.69548
308.227	0.150867	0.13845	0.3866	0.417067	0.2843	0.4884	1.05407	0.434875	0.7167	0.2588		315.939	1.36608	1.50752	1.44065	1.5692
308.579	0.145533	0.1333	0.3755	0.407733	0.278733	0.487733	1.03403	0.431675	0.719633	0.263967		316.321	1.0696	1.7206	1.49255	1.59948
308.931	0.1446	0.12915	0.3646	0.401667	0.2831	0.485267	1.05463	0.431275	0.722233	0.259233		316.703	1.36324	1.34968	1.39865	1.49928
309.284	0.122333	0.1164	0.35115	0.379933	0.265833	0.475067	1.0301	0.413525	0.710333	0.245933		317.085	1.0956	1.48856	1.86335	1.64652
309.636	0.138833	0.127	0.3636	0.3846	0.268667	0.481067	1.02513	0.41575	0.705233	0.258767		317.467	1.11952	1.47748	1.4228	1.68672
309.988	0.129967	0.1173	0.34895	0.376633	0.2643	0.473	1.03657	0.417975	0.711167	0.2534		317.849	1.43564	1.5292	1.5069	1.62004
310.341	0.145733	0.13405	0.36115	0.385767	0.2722	0.479633	1.03217	0.417425	0.7161	0.257167		318.23	1.37236	1.622	1.8297	1.528
310.693	0.129533	0.1109	0.3524	0.3715	0.2521	0.467167	1.028	0.405325	0.694133	0.243833		318.612	1.42892	1.62744	1.9078	1.87032
311.045	0.1384	0.1237	0.36345	0.381933	0.272867	0.4735	1.03913	0.415	0.7063	0.256333		318.994	1.391	1.37712	1.73955	1.7254
311.397	0.1276	0.11625	0.3565	0.3725	0.2629	0.464067	1.01217	0.408475	0.679033	0.247367		319.376	1.31316	1.35664	1.37145	1.75024
311.749	0.1292	0.11505	0.3484	0.375833	0.260367	0.460533	1.02463	0.41255	0.691667	0.248267		319.757	1.27224	1.61008	1.59945	1.55372
312.102	0.144167	0.1305	0.3714	0.3914	0.279567	0.4802	1.03443	0.422275	0.701967	0.262333		320.139	1.50716	1.70004	1.55475	1.48588
312.454	0.152367	0.13735	0.37175	0.400033	0.2876	0.493133	1.04173	0.4351	0.709333	0.2717		320.521	1.3954	1.38932	1.33075	1.60472
312.806	0.150467	0.12765	0.3709	0.394967	0.2773	0.4842	1.03637	0.424075	0.694967	0.265767		320.902	1.34012	1.77624	1.4776	1.51996
313.158	0.1618	0.14225	0.37895	0.400467	0.287933	0.4903	1.0239	0.432875	0.695833	0.27		321.284	0.83304	1.65676	1.6079	1.52672
313.51	0.156333	0.1359	0.3744	0.3944	0.2926	0.4869	1.0215	0.43385	0.699767	0.273267		321.665	1.34588	1.8298	1.32115	1.64308
313.862	0.1596	0.14465	0.3808	0.405633	0.292967	0.488833	1.0258	0.4328	0.685	0.269367		322.047	1.3416	1.32268	1.5968	1.86408
314.214	0.159067	0.1462	0.3754	0.403033	0.290467	0.4809	1.02253	0.421325	0.692833	0.2631		322.428	1.37224	1.55112	1.6297	1.83916
314.565	0.137667	0.12555	0.3613	0.3818	0.276267	0.457933	0.997067	0.4044	0.672367	0.2497		322.809	1.16344	1.64248	1.1805	1.63792
314.917	0.142967	0.1351	0.3629	0.399167	0.2768	0.466867	1.01133	0.415575	0.677567	0.262533		323.191	1.33984	1.53168	1.4685	1.52244
315.269	0.1453	0.13515	0.37055	0.394033	0.280933	0.470333	1.01077	0.421175	0.682167	0.2607		323.572	1.1012	1.49432	1.66785	1.424
315.621	0.1448	0.13275	0.36545	0.389767	0.2759	0.4643	0.994933	0.408025	0.662733	0.256267		323.953	1.33052	1.45988	1.1541	1.4114
315.973	0.134733	0.1161	0.3534	0.381367	0.264333	0.456	1.00253	0.406275	0.663833	0.2412		324.335	1.32736	1.70328	1.3742	1.31068
316.325	0.141533	0.12975	0.3644	0.399	0.279433	0.460833	0.9985	0.408225	0.679033	0.2538		324.716	1.26688	1.63608	1.38365	1.44388
316.676	0.148467	0.1293	0.36845	0.395	0.279933	0.468233	1.0024	0.406875	0.658633	0.2612		325.097	1.23808	1.3822	1.27285	1.49712
317.028	0.1384	0.12335	0.3534	0.389967	0.277433	0.4584	0.997733	0.400025	0.655967	0.2588		325.478	1.19524	1.54624	1.4346	1.6042
317.38	0.1472	0.1405	0.36145	0.3949	0.2816	0.4604	0.985333	0.41255	0.663633	0.2614		325.859	1.1764	1.5332	1.2983	1.56668
317.731	0.129467	0.1275	0.35015	0.3891	0.2656	0.4406	0.991967	0.401375	0.640933	0.245567		326.24	1.136	1.57768	1.3302	1.4436
318.083	0.140233	0.14305	0.3629	0.397767	0.278233	0.4521	0.9934	0.4176	0.6506	0.2547		326.621	1.17984	1.56316	1.2165	1.451
318.434	0.138867	0.1392	0.35415	0.400367	0.2803	0.455767	0.986733	0.406	0.653633	0.258		327.002	1.35524	1.56576	1.37325	1.27584
318.786	0.1408	0.13585	0.34625	0.392567	0.271867	0.449433	0.972667	0.400875	0.647633	0.252233		327.383	1.42612	1.51348	1.38115	1.54336
319.137	0.131033	0.1283	0.3479	0.384733	0.265133	0.442367	0.9806	0.4011	0.6458	0.249867		327.764	1.30284	1.684	1.2412	1.71272
319.489	0.141567	0.13625	0.35235	0.386533	0.280767	0.446	0.963767	0.4002	0.638633	0.250567		328.145	1.26416	1.61848	1.16345	1.4236
319.84	0.134367	0.1294	0.34135	0.383133	0.273667	0.4362	0.9606	0.397225	0.636767	0.248533		328.525	1.36192	1.5882	1.4205	1.36756
320.192	0.136833	0.1202	0.33695	0.3891	0.263833	0.4282	0.944867	0.3846	0.622767	0.250333		328.906	1.49436	1.65576	1.47555	1.46428
320.543	0.1305	0.12295	0.33285	0.368733	0.268133	0.428133	0.951667	0.39055	0.618033	0.244033		329.287	1.45352	1.82004	1.2531	1.92424
320.894	0.1445	0.1373	0.3503	0.3849	0.2835	0.441233	0.9627	0.40705	0.625367	0.254133		329.668	1.17112	1.67524	1.22405	1.55828
321.246	0.140167	0.1329	0.3494	0.382067	0.2781	0.438767	0.9681	0.41095	0.6348	0.253333		330.048	1.2602	1.58648	1.3208	1.4726
321.597	0.116	0.10715	0.32205	0.3506	0.256333	0.416267	0.927567	0.371525	0.6012	0.229567		330.429	1.30912	1.75412	1.1859	1.70332
321.948	0.128767	0.1271	0.3464	0.3663	0.277333	0.431233	0.942667	0.3914	0.617233	0.236867		330.81	1.36552	1.4346	1.152	1.65052
322.299	0.128367	0.1166	0.3395	0.355	0.256667	0.416367	0.925	0.386125	0.6132	0.235667		331.19	1.36132	1.77932	1.4475	1.4318
322.651	0.133433	0.1197	0.33775	0.359933	0.265233	0.419033	0.939233	0.387475	0.614767	0.241967		331.571	1.35388	1.53184	1.09845	1.4244
323.002	0.130067	0.11705	0.33645	0.357167	0.265233	0.416667	0.946833	0.392575	0.6225	0.2432		331.951	1.05528	1.4262	1.3457	1.6894
323.353	0.136067	0.1251	0.35035	0.355833	0.262833	0.420733	0.9422	0.3909	0.613933	0.255333		332.331	1.4992	1.55004	1.2263	1.36568
323.704	0.137867	0.1306	0.3479	0.355733	0.2634	0.4227	0.9257	0.38985	0.601067	0.2471		332.712	1.4236	1.57148	1.20145	1.51148
324.055	0.123667	0.11005	0.3358	0.3399	0.248	0.4129	0.918033	0.3809	0.5997	0.236		333.092	1.22228	1.46976	1.52555	1.60244
324.406	0.1285	0.11975	0.34765	0.344433	0.2562	0.4146	0.923233	0.38545	0.599633	0.247467		333.473	1.24052	1.61856	1.1469	1.42364
324.757	0.1419	0.13225	0.3529	0.349567	0.262833	0.422967	0.922167	0.39355	0.6115	0.250367		333.853	1.3694	1.72756	1.1741	1.58396
325.108	0.1345	0.13285	0.3412	0.3475	0.2568	0.419567	0.935633	0.395225	0.602233	0.244933		334.233	1.37204	1.56864	1.2947	1.68764
325.459	0.1277	0.125	0.33265	0.337333	0.245333	0.404467	0.917367	0.3811	0.5933	0.2365		334.613	1.3566	1.46824	1.05815	1.49892
325.81	0.120133	0.11485	0.32535	0.330533	0.243767	0.398367	0.886867	0.3763	0.578833	0.226667		334.993	1.3706	1.6926	1.0897	1.4952
326.161	0.1303	0.12035	0.33565	0.3354	0.254267	0.3994	0.906833	0.38065	0.5832	0.235633		335.374	1.41552	1.53456	1.3419	1.4838
326.512	0.122933	0.1084	0.33005	0.335767	0.247367	0.403867	0.907467	0.37845	0.575833	0.232733		335.754	1.24	1.66124	1.08845	1.33812
326.863	0.1222	0.1127	0.3316	0.330767	0.2474	0.3938	0.893367	0.379625	0.580733	0.2329		336.134	1.3616	1.41484	1.38885	1.433
327.213	0.114767	0.10945	0.3336	0.331433	0.246967	0.400033	0.8991	0.3772	0.5804	0.236333		336.514	1.23612	1.65728	1.1226	1.49408
327.564	0.1129	0.1028	0.31975	0.323833	0.236533	0.391067	0.877767	0.366175	0.5648	0.2242		336.894	1.28972	1.66332	1.14375	1.63424
327.915	0.121167	0.11575	0.33105	0.339533	0.2446	0.3985	0.890467	0.3834	0.583533	0.238267		337.274	1.47708	1.50136	1.17495	1.44004
328.266	0.1299	0.1215	0.3299	0.348933	0.257133	0.399333	0.8939	0.38365	0.575967	0.239567		337.653	1.38992	1.57044	1.1315	1.38212
328.616	0.130367	0.1201	0.3299	0.3452	0.256333	0.3999	0.884	0.38535	0.571333	0.244		338.033	1.27668	1.36156	1.2389	1.44192
328.967	0.118967	0.114	0.3181	0.331667	0.247467	0.388933	0.880167	0.37775	0.566833	0.2366		338.413	1.54152	1.45168	1.1657	1.26724
329.317	0.127	0.12405	0.34015	0.3386	0.2566	0.391267	0.876167	0.382325	0.5615	0.238267		338.793	1.2266	1.52264	1.31755	1.33092
329.668	0.117533	0.11325	0.33185	0.332267	0.2416	0.390733	0.8796	0.3752	0.555267	0.228		339.173	1.25448	1.61364	1.202	1.57484
330.019	0.1137	0.11285	0.31845	0.335867	0.237533	0.381167	0.8624	0.36955	0.551433	0.223533		339.552	1.20284	1.69496	1.05325	1.30364
330.369	0.1075	0.1078	0.3165	0.325167	0.233067	0.375533	0.8609	0.3694	0.550533	0.219667		339.932	1.2758	1.50492	1.20025	1.25188
330.72	0.112567	0.10795	0.32115	0.326367	0.241767	0.3814	0.8585	0.374275	0.5555	0.225667		340.312	1.20128	1.59924	1.1239	1.32088
331.07	0.124433	0.1173	0.32695	0.337467	0.246567	0.3823	0.858467	0.37605	0.547267	0.234033		340.691	1.5012	1.34856	1.16425	1.56668
331.42	0.117767	0.1263	0.33455	0.341467	0.2504	0.384933	0.881667	0.3805	0.558767	0.2354		341.071	1.31132	1.39076	1.29275	1.48848
331.771	0.1052	0.11125	0.3184	0.3304	0.240133	0.377667	0.855867	0.3711	0.5451	0.225567		341.45	1.26496	1.36596	1.07585	1.36824
332.121	0.109433	0.11175	0.3218	0.330433	0.241467	0.375567	0.8539	0.37725	0.541133	0.232667		341.83	1.43964	1.6196	1.0398	1.47116
332.471	0.113967	0.1177	0.31215	0.3257	0.238733	0.371667	0.8401	0.375425	0.525533	0.2261		342.209	1.2048	1.59612	1.0362	1.3758
332.822	0.113233	0.11785	0.3229	0.332333	0.242167	0.375333	0.850267	0.376275	0.539333	0.2321		342.589	1.31956	1.5078	1.0743	1.15536
333.172	0.0948	0.093	0.3028	0.3083	0.221367	0.3571	0.828367	0.35665	0.5167	0.202733		342.968	1.20388	1.54392	0.93725	1.33904
333.522	0.114867	0.1169	0.32225	0.3286	0.236167	0.375233	0.8378	0.373775	0.533567	0.228033		343.347	1.14364	1.58192	1.127	1.46436
333.872	0.1098	0.11365	0.31055	0.317867	0.2345	0.369067	0.8364	0.3762	0.528333	0.227167		343.727	1.19732	1.34028	1.20805	1.55324
334.223	0.0923333	0.09955	0.29955	0.301867	0.2217	0.3606	0.819567	0.356825	0.5105	0.215367		344.106	1.30936	1.4236	1.08945	1.20484
334.573	0.101267	0.1099	0.3097	0.304667	0.223467	0.359167	0.817133	0.3543	0.514833	0.216167		344.485	1.39252	1.52512	1.19935	1.35536
334.923	0.121633	0.1318	0.331	0.327033	0.2505	0.382533	0.834733	0.384825	0.529167	0.242233		344.864	1.34088	1.45408	0.9562	1.32208
335.273	0.1173	0.1223	0.3303	0.3186	0.245267	0.373367	0.836833	0.38715	0.531533	0.2381		345.243	1.3222	1.58576	1.04495	1.27392
335.623	0.106167	0.1066	0.31195	0.303967	0.234233	0.363533	0.821033	0.3661	0.510867	0.2209		345.622	1.06652	1.47824	0.8949	1.19772
335.973	0.112533	0.11085	0.31695	0.311233	0.237133	0.3665	0.8215	0.37285	0.519833	0.232967		346.001	1.42476	1.3732	1.1529	1.29996
336.323	0.1041	0.10235	0.3049	0.294767	0.220467	0.353333	0.806667	0.361725	0.501567	0.2167		346.38	1.42512	1.42948	1.0913	1.21892
336.673	0.1003	0.09895	0.30585	0.2981	0.223033	0.358133	0.806567	0.3605	0.505367	0.2196		346.759	1.34776	1.44588	1.17585	1.46348
337.023	0.1117	0.1124	0.3125	0.302467	0.2305	0.361467	0.811467	0.371575	0.513	0.2268		347.138	1.40448	1.5202	0.9884	1.30048
337.373	0.119233	0.1224	0.3219	0.309233	0.242033	0.368533	0.8136	0.37935	0.5174	0.237467		347.517	1.14928	1.5994	1.00865	1.29996
337.723	0.1205	0.114	0.31155	0.303	0.238133	0.3644	0.8047	0.376075	0.508833	0.232767		347.896	1.4104	1.59004	1.1737	1.40696
338.072	0.1196	0.11725	0.31775	0.299533	0.2405	0.3598	0.815867	0.374725	0.511733	0.226533		348.275	1.34276	1.37836	0.9636	1.24736
338.422	0.103667	0.103	0.30725	0.287133	0.224633	0.348833	0.796433	0.365125	0.491567	0.215467		348.654	1.5102	1.59436	0.97315	1.36544
338.772	0.107767	0.10825	0.30635	0.286833	0.227067	0.352367	0.8021	0.37055	0.4965	0.219433		349.032	1.40736	1.46768	0.9877	1.22488
339.122	0.108967	0.1124	0.3049	0.290033	0.227833	0.349033	0.7898	0.372925	0.497933	0.220733		349.411	1.05808	1.55328	1.17195	1.35048
339.471	0.103467	0.10475	0.306	0.286167	0.2241	0.350767	0.7895	0.3702	0.485733	0.214067		349.79	1.1664	1.59524	0.9966	1.18084
339.821	0.107667	0.10955	0.3098	0.2891	0.226067	0.347833	0.7907	0.37365	0.491533	0.219067		350.168	1.36304	1.48788	0.96975	1.35148
340.171	0.100467	0.1007	0.30285	0.2838	0.220667	0.346467	0.791133	0.36175	0.482833	0.2155		350.547	1.40584	1.49232	1.0315	1.23376
340.52	0.106	0.10815	0.30325	0.283	0.226167	0.3488	0.782333	0.364775	0.485833	0.216767		350.926	1.31856	1.46696	0.93025	1.33592
340.87	0.101233	0.10025	0.2931	0.2791	0.215133	0.332367	0.762767	0.355025	0.471767	0.205367		351.304	1.26688	1.5516	0.97165	1.27996
341.219	0.0952667	0.09155	0.29015	0.271533	0.2113	0.3311	0.767967	0.3569	0.473433	0.199867		351.683	1.33556	1.61476	0.85265	1.1638
341.569	0.0928333	0.08835	0.2907	0.276233	0.208033	0.3308	0.7718	0.358725	0.4735	0.209267		352.061	1.07436	1.43948	0.9935	1.2742
341.918	0.0947	0.09715	0.2927	0.277533	0.2108	0.336033	0.7673	0.3649	0.470933	0.207867		352.439	1.13956	1.49256	0.94695	1.28212
342.268	0.0998	0.10115	0.3001	0.284567	0.2166	0.339267	0.7751	0.3713	0.4734	0.2119		352.818	1.15748	1.53652	1.0658	1.11584
342.617	0.0948667	0.0962	0.2941	0.277433	0.2112	0.331	0.7621	0.3683	0.462267	0.2073		353.196	1.16604	1.49264	1.08835	1.1548
342.966	0.0897333	0.0942	0.29005	0.270833	0.208233	0.328167	0.751667	0.360925	0.455667	0.204433		353.574	1.33016	1.54956	0.88095	1.22948
343.316	0.0927333	0.0991	0.2897	0.273933	0.209067	0.330633	0.752833	0.360375	0.467767	0.208633		353.953	1.19696	1.35952	0.9558	1.24232
343.665	0.0958667	0.1045	0.29885	0.281567	0.218433	0.334367	0.764267	0.3703	0.4693	0.2109		354.331	1.19508	1.5064	1.078	1.2658
344.014	0.0907	0.0991	0.2914	0.281333	0.205833	0.3283	0.755833	0.364375	0.460267	0.2044		354.709	1.24556	1.52828	0.9583	1.28708
344.364	0.0958667	0.0988	0.2986	0.280233	0.2109	0.327333	0.7515	0.3668	0.4601	0.208133		355.087	1.25052	1.6334	1.0046	1.185
344.713	0.0926333	0.10625	0.2933	0.278	0.2129	0.323733	0.741067	0.3677	0.4524	0.207033		355.465	1.24512	1.45168	0.88625	1.15972
345.062	0.0914333	0.1031	0.29695	0.282967	0.2151	0.327867	0.750233	0.372225	0.4533	0.210333		355.843	1.3796	1.52948	1.01265	1.18532
345.411	0.0956667	0.10405	0.29205	0.277	0.2153	0.327033	0.750033	0.37345	0.450133	0.210933		356.221	1.3722	1.52832	0.97725	1.15592
345.76	0.0781667	0.08715	0.27625	0.260767	0.197233	0.310533	0.728467	0.35695	0.435833	0.195833		356.599	1.36564	1.57452	0.85095	1.15
346.109	0.0902	0.10045	0.2933	0.268067	0.2103	0.324267	0.738633	0.371925	0.445767	0.208367		356.977	1.17984	1.55136	0.90115	1.15348
346.458	0.0957	0.1056	0.29435	0.281367	0.2202	0.331433	0.743833	0.37805	0.450367	0.213667		357.355	1.36616	1.56044	0.76635	1.069
346.807	0.107433	0.11075	0.2995	0.2857	0.2241	0.3375	0.743033	0.37855	0.450867	0.221367		357.733	1.22676	1.5046	0.93085	1.15832
347.156	0.1028	0.10805	0.2964	0.283467	0.2257	0.334333	0.7468	0.38495	0.448667	0.219533		358.111	1.17972	1.5322	0.92805	1.20092
347.505	0.0983333	0.1077	0.29275	0.274733	0.216867	0.321167	0.734367	0.375775	0.441133	0.217567		358.488	1.30012	1.53764	0.8444	1.12212
347.854	0.0947	0.09665	0.2903	0.268933	0.210633	0.313233	0.722567	0.37035	0.4391	0.208133		358.866	1.27848	1.58952	0.9928	1.24236
348.203	0.102733	0.1059	0.29665	0.2711	0.215067	0.3207	0.725667	0.37635	0.437967	0.220033		359.244	1.29264	1.45828	0.85315	1.22108
348.552	0.0984	0.10475	0.2905	0.2681	0.210067	0.324433	0.726233	0.37325	0.4327	0.215233		359.622	1.234	1.53172	0.97445	1.22292
348.901	0.0941	0.10635	0.28905	0.265767	0.2072	0.3156	0.721633	0.3669	0.426967	0.2042		359.999	1.25012	1.44888	0.8114	1.17288
349.25	0.0966667	0.10665	0.28875	0.266733	0.2135	0.325167	0.719	0.372775	0.424267	0.208067		360.377	1.1906	1.56536	0.87065	1.09104
349.599	0.0874333	0.0988	0.2832	0.255167	0.202033	0.3144	0.7159	0.365925	0.425767	0.204267		360.754	1.17536	1.5234	0.9041	1.0662
349.947	0.0902	0.1001	0.28485	0.2589	0.203733	0.3138	0.711933	0.37045	0.4255	0.206867		361.132	1.19228	1.5302	0.82915	1.04916
350.296	0.0951	0.10435	0.29035	0.257633	0.212033	0.315533	0.711967	0.37325	0.421033	0.208033		361.509	1.32212	1.45068	0.92915	1.09216
350.645	0.0955667	0.1011	0.29435	0.261	0.211933	0.316567	0.721967	0.381025	0.4246	0.210267		361.887	1.2596	1.49748	0.85515	1.10384
350.993	0.0973667	0.1074	0.29535	0.262733	0.2158	0.320467	0.718867	0.385375	0.4267	0.211867		362.264	1.25848	1.44372	0.823	1.1376
351.342	0.107	0.11625	0.2997	0.264367	0.221333	0.324633	0.712367	0.388825	0.429267	0.220367		362.641	1.32	1.43388	0.875	1.10756
351.69	0.1049	0.1097	0.29875	0.260433	0.217567	0.3246	0.7122	0.384725	0.425933	0.2183		363.019	1.25856	1.54096	0.87545	1.19864
352.039	0.102433	0.1068	0.2898	0.255633	0.216767	0.321567	0.713767	0.38275	0.424533	0.213767		363.396	1.20892	1.42036	0.92175	1.04508
352.388	0.1003	0.10405	0.2956	0.257833	0.211633	0.317	0.705833	0.3862	0.414833	0.210633		363.773	1.21344	1.53472	0.7724	1.17928
352.736	0.0877333	0.09405	0.2827	0.246233	0.1986	0.3075	0.693867	0.376925	0.404933	0.197967		364.15	1.33172	1.48388	1.0106	1.20228
353.084	0.0926667	0.09235	0.2763	0.243033	0.204033	0.307933	0.694933	0.375325	0.407567	0.201967		364.528	1.30236	1.499	0.92145	0.99036
353.433	0.0934333	0.0992	0.2877	0.248367	0.2099	0.3093	0.692833	0.381175	0.407467	0.208067		364.905	1.18132	1.49744	0.8521	1.22228
353.781	0.0968333	0.1065	0.29205	0.255433	0.215533	0.3145	0.703133	0.385175	0.413467	0.211067		365.282	1.28452	1.5004	0.88705	1.09832
354.13	0.0855667	0.09715	0.2795	0.243033	0.202367	0.304467	0.683967	0.3712	0.399867	0.198833		365.659	1.3678	1.46956	0.8879	1.1288
354.478	0.0859	0.0954	0.28225	0.2416	0.200367	0.303467	0.6878	0.37685	0.3984	0.1963		366.036	1.25204	1.4584	0.84495	1.07048
354.826	0.0822	0.09195	0.2763	0.241067	0.1953	0.3036	0.674333	0.375775	0.3953	0.197867		366.413	1.23572	1.52292	0.84805	1.0638
355.174	0.0831333	0.09185	0.2786	0.240167	0.196933	0.298833	0.6763	0.3793	0.393	0.198367		366.79	1.32636	1.46524	0.8113	1.18404
355.523	0.0823	0.0863	0.2749	0.242233	0.195867	0.300833	0.682667	0.3784	0.391633	0.193467		367.167	1.30848	1.51948	0.8409	1.0634
355.871	0.0983333	0.1024	0.2897	0.255567	0.208167	0.3149	0.683233	0.3914	0.4037	0.208633		367.543	1.30612	1.46964	0.7807	1.06088
356.219	0.0887333	0.09715	0.2814	0.245967	0.2035	0.307433	0.6809	0.3822	0.396233	0.1981		367.92	1.35752	1.44512	0.92305	1.09632
356.567	0.0884333	0.09715	0.2802	0.245767	0.2006	0.302467	0.676333	0.37915	0.386733	0.201833		368.297	1.2616	1.41336	0.8017	1.11288
356.915	0.0837	0.09315	0.27395	0.2443	0.1989	0.2965	0.671233	0.377725	0.381567	0.1966		368.674	1.24432	1.52416	0.80095	1.13448
357.263	0.0826667	0.09525	0.2827	0.2427	0.1975	0.294633	0.674333	0.383525	0.3863	0.199233		369.05	1.33776	1.43656	0.84675	1.02684
357.611	0.0791667	0.095	0.282	0.240767	0.198667	0.295567	0.668433	0.382225	0.384733	0.1937		369.427	1.189	1.61984	0.8363	1.15228
357.959	0.0759667	0.09245	0.27085	0.233233	0.1888	0.2871	0.662267	0.3775	0.3741	0.1841		369.804	1.38684	1.37848	0.7318	1.09876
358.307	0.0823	0.0945	0.27635	0.233667	0.195733	0.291167	0.661167	0.382875	0.3773	0.192133		370.18	1.36364	1.52268	0.88405	1.0832
358.655	0.0693	0.0792	0.27185	0.2335	0.187233	0.282833	0.662233	0.378325	0.376867	0.189633		370.557	1.37516	1.34736	0.85385	1.06208
359.003	0.0779667	0.08475	0.2706	0.233767	0.193333	0.288967	0.665033	0.38495	0.377333	0.190733		370.933	1.2744	1.42948	0.79585	1.04128
359.351	0.0770667	0.0861	0.26715	0.2342	0.1886	0.285533	0.6606	0.382725	0.378167	0.1895		371.31	1.2872	1.44388	0.76295	1.11792
359.699	0.0827667	0.0966	0.2764	0.2422	0.199767	0.2895	0.656033	0.388125	0.380533	0.200167		371.686	1.243	1.53208	0.8059	1.07856
360.047	0.083	0.09675	0.2765	0.237867	0.195133	0.2921	0.6563	0.38895	0.3741	0.195467		372.062	1.28956	1.41976	0.77685	0.97384
360.394	0.0850667	0.09785	0.27335	0.240567	0.197567	0.295933	0.658867	0.394025	0.375733	0.197067		372.439	1.27756	1.47724	0.6398	0.96096
360.742	0.0847667	0.0946	0.28265	0.2334	0.195133	0.293133	0.652133	0.388975	0.370267	0.1939		372.815	1.30412	1.49796	0.78395	1.0564
361.09	0.0806	0.0977	0.2766	0.234833	0.194867	0.292567	0.656633	0.389275	0.372967	0.1974		373.191	1.26648	1.40372	0.7378	1.04372
361.437	0.0782	0.094	0.27245	0.2318	0.194467	0.287	0.650433	0.38925	0.372433	0.190967		373.567	1.32352	1.42336	0.77545	1.11324
361.785	0.0850333	0.10175	0.27595	0.233667	0.201767	0.291967	0.652967	0.3961	0.368867	0.202767		373.944	1.31756	1.4284	0.7713	1.07156
362.133	0.0785667	0.09295	0.267	0.224433	0.193733	0.286433	0.6477	0.385625	0.365933	0.193267		374.32	1.25008	1.48836	0.8012	1.04896
362.48	0.0808667	0.0977	0.27855	0.2316	0.198167	0.293833	0.650667	0.395025	0.373967	0.201367		374.696	1.3124	1.50132	0.7274	1.0312
362.828	0.0882667	0.10265	0.2811	0.2346	0.203367	0.295567	0.6498	0.3971	0.370533	0.2028		375.072	1.29568	1.60396	0.7012	0.97844
363.175	0.0835667	0.1003	0.27675	0.2331	0.2023	0.288367	0.645567	0.394575	0.361767	0.201633		375.448	1.2386	1.45136	0.76625	0.998
363.523	0.0778667	0.09425	0.26785	0.223333	0.1931	0.2813	0.6336	0.389925	0.355367	0.1931		375.824	1.29636	1.51752	0.744	1.03612
363.87	0.0787	0.0893	0.2751	0.225267	0.193533	0.285533	0.642433	0.3902	0.355133	0.196067		376.2	1.2834	1.45916	0.69245	1.10396
364.218	0.079	0.09035	0.27075	0.221767	0.1927	0.285167	0.640767	0.394875	0.360667	0.194033		376.576	1.30876	1.39672	0.7487	1.02272
364.565	0.0823333	0.0944	0.27225	0.2232	0.197833	0.286833	0.639467	0.397625	0.360433	0.199		376.952	1.28952	1.48092	0.74455	1.05956
364.912	0.0866667	0.1017	0.27575	0.226333	0.202833	0.2888	0.6377	0.401125	0.3589	0.199833		377.327	1.165	1.41612	0.6931	1.04632
365.26	0.0798667	0.0908	0.26685	0.224467	0.1973	0.2847	0.632633	0.400175	0.354	0.196067		377.703	1.28564	1.4172	0.74425	0.95732
365.607	0.0753667	0.08835	0.2628	0.2135	0.189133	0.28	0.626633	0.3935	0.344433	0.189833		378.079	1.27256	1.40924	0.7857	0.87548
365.954	0.0791	0.0919	0.2659	0.221533	0.192933	0.279467	0.6266	0.39945	0.3506	0.1896		378.455	1.28728	1.45508	0.73005	1.02688
366.301	0.0831333	0.0965	0.27085	0.221967	0.197033	0.284767	0.632167	0.405275	0.350167	0.191967		378.83	1.23296	1.44532	0.7338	0.98744
366.648	0.0859333	0.09465	0.2729	0.224833	0.199567	0.287267	0.6339	0.405025	0.353567	0.1949		379.206	1.2758	1.47224	0.74995	0.9928
366.996	0.086	0.0924	0.27035	0.2204	0.199033	0.285867	0.634467	0.403575	0.351067	0.1976		379.581	1.28612	1.43988	0.69315	0.99188
367.343	0.0815667	0.09405	0.27115	0.220667	0.198567	0.280733	0.621833	0.4079	0.346633	0.2004		379.957	1.31952	1.33076	0.67565	0.92452
367.69	0.0833	0.0929	0.27125	0.220267	0.199367	0.2813	0.625633	0.406525	0.345233	0.1922		380.332	1.20492	1.49616	0.65245	0.9146
368.037	0.0835333	0.09125	0.2655	0.220767	0.196267	0.2798	0.624433	0.40515	0.347633	0.1928		380.708	1.22816	1.41724	0.74755	0.93944
368.384	0.0739333	0.0881	0.2635	0.219367	0.1883	0.277567	0.6119	0.400675	0.335433	0.188667		381.083	1.32472	1.42828	0.75415	0.94308
368.731	0.0762667	0.08915	0.26905	0.219167	0.190167	0.2788	0.6176	0.405525	0.341133	0.1886		381.459	1.31688	1.43908	0.70615	0.9356
369.078	0.0827333	0.09565	0.2681	0.223633	0.195867	0.283533	0.622133	0.41365	0.343967	0.1985		381.834	1.29472	1.49264	0.7055	1.00304
369.425	0.0800333	0.09265	0.2699	0.2211	0.194933	0.278767	0.614567	0.41015	0.340233	0.1938		382.209	1.29012	1.36292	0.7347	0.96592
369.772	0.0875667	0.0964	0.2789	0.231567	0.203033	0.286767	0.6294	0.419575	0.3459	0.198967		382.585	1.16144	1.48452	0.71625	0.9978
370.118	0.0772667	0.09185	0.26585	0.221433	0.191833	0.277133	0.617867	0.408625	0.337567	0.193267		382.96	1.20104	1.50252	0.73565	0.98452
370.465	0.0776	0.0914	0.26415	0.2191	0.1928	0.275267	0.6132	0.413325	0.336867	0.191267		383.335	1.25648	1.4464	0.67555	0.94564
370.812	0.0729333	0.08825	0.26105	0.2149	0.190133	0.271667	0.609667	0.410775	0.3316	0.189067		383.71	1.29548	1.46196	0.65415	0.93812
371.159	0.0749667	0.088	0.2657	0.2177	0.190733	0.2743	0.6087	0.41265	0.329667	0.189867		384.085	1.26464	1.48432	0.69885	0.96984
371.505	0.0777	0.09195	0.26475	0.2193	0.1959	0.2768	0.610233	0.4094	0.330633	0.1892		384.46	1.26744	1.40912	0.7094	0.9622
371.852	0.0752667	0.0923	0.26735	0.220367	0.1925	0.2766	0.613367	0.41935	0.332467	0.193167		384.835	1.26676	1.47532	0.69965	0.93708
372.199	0.0790333	0.09935	0.2685	0.225	0.1983	0.280233	0.611733	0.422625	0.335467	0.196733		385.21	1.2842	1.3644	0.71755	0.9488
372.545	0.0704333	0.0896	0.2621	0.214733	0.188467	0.271267	0.6028	0.413125	0.323	0.186233		385.585	1.22776	1.42636	0.6591	0.95196
372.892	0.0705333	0.0869	0.26115	0.214933	0.189467	0.269367	0.598333	0.4121	0.324967	0.185633		385.96	1.27504	1.47604	0.68885	0.93228
373.238	0.0783	0.09415	0.26745	0.216933	0.195033	0.275867	0.596067	0.415875	0.325633	0.191667		386.335	1.19148	1.42924	0.68215	0.9426
373.585	0.0751333	0.0925	0.26025	0.2147	0.190067	0.2719	0.5939	0.414475	0.325133	0.187467		386.71	1.25104	1.45004	0.68285	0.93648
373.931	0.0748	0.0957	0.26285	0.217367	0.196067	0.275267	0.605167	0.4221	0.329067	0.1932		387.085	1.24612	1.44736	0.72905	0.95924
374.278	0.0683667	0.0893	0.2551	0.209633	0.185233	0.2666	0.594833	0.415275	0.323333	0.187533		387.459	1.28316	1.45644	0.66995	0.90312
374.624	0.0719333	0.09335	0.26185	0.215067	0.192033	0.2717	0.599733	0.42105	0.319967	0.190933		387.834	1.2736	1.42928	0.65685	0.86796
374.971	0.0783	0.095	0.2655	0.215333	0.194833	0.270233	0.601933	0.4249	0.324167	0.1912		388.209	1.25436	1.4244	0.65825	0.92968
375.317	0.0723	0.0903	0.2591	0.209433	0.192433	0.268267	0.595433	0.42505	0.322033	0.189767		388.583	1.31756	1.45676	0.67475	0.899
375.663	0.0764	0.09205	0.2595	0.209533	0.1923	0.264333	0.593167	0.42375	0.322433	0.1897		388.958	1.27904	1.43844	0.64945	0.91616
376.01	0.0769667	0.0954	0.26005	0.208933	0.194433	0.266567	0.592667	0.425425	0.322667	0.188467		389.332	1.2152	1.46236	0.67445	0.85488
376.356	0.0723333	0.09105	0.25835	0.207767	0.191467	0.2653	0.585733	0.423325	0.315867	0.1852		389.707	1.22648	1.4522	0.6185	0.86868
376.702	0.0717667	0.09065	0.2588	0.203467	0.188	0.266467	0.585267	0.4234	0.316667	0.186267		390.081	1.23284	1.44524	0.6252	0.87736
377.048	0.0772667	0.0934	0.25805	0.210267	0.1951	0.269733	0.587933	0.43405	0.321667	0.192167		390.456	1.25504	1.42696	0.6794	0.90192
377.394	0.0739667	0.08865	0.25615	0.202367	0.1881	0.2644	0.585367	0.428275	0.316433	0.182267		390.83	1.2494	1.42716	0.639	0.86444
377.741	0.0646	0.081	0.2456	0.1993	0.182233	0.2584	0.578233	0.42085	0.310467	0.180833		391.205	1.29352	1.43684	0.6385	0.94308
378.087	0.0651667	0.07995	0.2513	0.198633	0.183733	0.258	0.574267	0.422125	0.310967	0.1807		391.579	1.2656	1.43212	0.65165	0.84428
378.433	0.0682333	0.08645	0.2509	0.198367	0.185467	0.259567	0.5731	0.42235	0.309833	0.181467		391.953	1.2028	1.4132	0.6671	0.86544
378.779	0.0747	0.09045	0.2541	0.205367	0.189267	0.261933	0.577233	0.428625	0.311967	0.1866		392.327	1.2624	1.4316	0.60745	0.87564
379.125	0.0719333	0.091	0.2525	0.205967	0.1886	0.2627	0.579133	0.429975	0.311867	0.182267		392.701	1.28076	1.47852	0.6146	0.9044
379.471	0.0710667	0.0877	0.252	0.2045	0.189733	0.262433	0.577333	0.4334	0.312867	0.182867		393.076	1.22696	1.44248	0.5669	0.87192
379.816	0.0737	0.0867	0.25165	0.206167	0.1914	0.2626	0.579767	0.433925	0.309967	0.183733		393.45	1.24264	1.38312	0.6599	0.90292
380.162	0.0689	0.08725	0.24745	0.2001	0.186467	0.257733	0.5725	0.430275	0.306167	0.183433		393.824	1.26708	1.46136	0.6006	0.9246
380.508	0.0713667	0.08565	0.2539	0.196433	0.187233	0.257967	0.5694	0.4307	0.3047	0.180133		394.198	1.25596	1.4604	0.612	0.9072
380.854	0.0700333	0.09095	0.2521	0.204267	0.1899	0.260933	0.569867	0.434725	0.307567	0.182733		394.572	1.23708	1.4152	0.587	0.88688
381.2	0.0670667	0.08395	0.25185	0.1964	0.1868	0.255667	0.5717	0.43025	0.306267	0.1805		394.946	1.26268	1.36196	0.57615	0.91036
381.546	0.0711	0.0868	0.2535	0.202633	0.1878	0.260333	0.568367	0.437575	0.305867	0.182567		395.32	1.27236	1.39284	0.57545	0.878
381.891	0.0703333	0.0895	0.25195	0.203533	0.189233	0.259567	0.573067	0.439475	0.306467	0.1819		395.693	1.2208	1.44888	0.5812	0.89684
382.237	0.0623	0.08215	0.2447	0.197	0.185267	0.2517	0.559233	0.4339	0.301433	0.177167		396.067	1.25948	1.41772	0.6298	0.86048
382.583	0.0641667	0.08495	0.2437	0.195567	0.184167	0.2528	0.563367	0.43365	0.301067	0.1757		396.441	1.23216	1.41832	0.61075	0.86168
382.928	0.0646667	0.0852	0.24695	0.200633	0.1867	0.254533	0.563433	0.43735	0.2982	0.176133		396.815	1.20752	1.45336	0.5807	0.82736
383.274	0.0725333	0.08815	0.25175	0.205	0.192467	0.258033	0.5646	0.44075	0.303933	0.1815		397.189	1.22628	1.42592	0.62705	0.88936
383.619	0.0669333	0.0855	0.24735	0.2018	0.186033	0.2516	0.5647	0.439825	0.300467	0.180633		397.562	1.22908	1.39996	0.63185	0.8756
383.965	0.0665667	0.08745	0.244	0.199	0.188667	0.251267	0.5579	0.441025	0.300167	0.183533		397.936	1.21492	1.43644	0.59855	0.88756
384.31	0.0637	0.0861	0.24505	0.200733	0.187233	0.2542	0.557667	0.440675	0.296967	0.180967		398.309	1.2338	1.38912	0.5736	0.85032
384.656	0.0672	0.0863	0.24515	0.200367	0.1866	0.255867	0.562667	0.4436	0.2985	0.178967		398.683	1.283	1.45716	0.56865	0.87136
385.001	0.0674	0.08785	0.24435	0.199933	0.189967	0.254133	0.560067	0.445525	0.298467	0.1817		399.056	1.20188	1.416	0.5639	0.87096
385.346	0.0661333	0.0861	0.24255	0.2018	0.186433	0.251267	0.552933	0.44465	0.2988	0.180467		399.43	1.22524	1.38956	0.5964	0.81908
385.692	0.0673333	0.0876	0.24375	0.200467	0.185667	0.2527	0.551933	0.444575	0.2971	0.1797		399.803	1.23884	1.41232	0.62905	0.84788
386.037	0.0691667	0.08835	0.2501	0.199933	0.189833	0.251967	0.5548	0.4437	0.2992	0.183633		400.177	1.27584	1.4076	0.5732	0.85072
386.382	0.0672333	0.08645	0.247	0.197233	0.190067	0.250233	0.547333	0.445825	0.2916	0.178167		400.55	1.25408	1.42052	0.593	0.82116
386.728	0.0701333	0.0883	0.24485	0.1997	0.189733	0.2544	0.5573	0.45065	0.295933	0.181533		400.923	1.26428	1.41332	0.63965	0.82204
387.073	0.0647667	0.0848	0.23965	0.194433	0.1877	0.251267	0.552367	0.44965	0.291833	0.1786		401.297	1.22684	1.45408	0.60385	0.79412
387.418	0.0678667	0.08815	0.2473	0.198	0.192367	0.2532	0.554167	0.454425	0.2994	0.184533		401.67	1.21356	1.46836	0.56095	0.8666
387.763	0.0707333	0.0871	0.24325	0.1972	0.1936	0.254967	0.552733	0.455	0.296233	0.182933		402.043	1.25316	1.43224	0.5541	0.8314
388.108	0.0737667	0.09045	0.2467	0.200133	0.195767	0.257033	0.553333	0.458225	0.298967	0.185867		402.416	1.2222	1.43128	0.62515	0.86616
388.453	0.0687333	0.0887	0.24245	0.196667	0.193333	0.253233	0.5515	0.457275	0.295833	0.182967		402.789	1.21376	1.39148	0.5617	0.85104
388.798	0.0689	0.09055	0.24445	0.196567	0.194033	0.251567	0.548033	0.453975	0.295833	0.182533		403.162	1.23776	1.41628	0.5555	0.82492
389.143	0.0696333	0.09105	0.24555	0.197467	0.1931	0.251233	0.547833	0.458025	0.295367	0.179633		403.535	1.2394	1.44508	0.60335	0.85176
389.488	0.0666	0.0871	0.241	0.194133	0.190133	0.250367	0.543267	0.45545	0.293267	0.177433		403.908	1.219	1.44616	0.6232	0.82508
389.833	0.0692667	0.08695	0.24225	0.1947	0.1916	0.245367	0.541633	0.45485	0.291067	0.179367		404.281	1.25092	1.37052	0.59175	0.85344
390.178	0.0663667	0.08465	0.2403	0.191533	0.189433	0.247967	0.540633	0.455425	0.2919	0.177733		404.654	1.24388	1.36832	0.5641	0.77744
390.523	0.0647333	0.085	0.24025	0.1908	0.188333	0.245267	0.540167	0.4581	0.290033	0.1765		405.027	1.22728	1.42056	0.58435	0.83328
390.868	0.0621333	0.08175	0.2338	0.186933	0.1852	0.2416	0.5348	0.453675	0.287233	0.172467		405.4	1.27116	1.40756	0.58195	0.83468
391.213	0.0621333	0.08175	0.2345	0.1886	0.186867	0.243133	0.534867	0.458125	0.290667	0.1738		405.772	1.2522	1.44108	0.5764	0.80576
391.557	0.06	0.0797	0.2323	0.186933	0.183033	0.239867	0.5319	0.454275	0.2827	0.169567		406.145	1.2364	1.40316	0.5641	0.8114
391.902	0.0639667	0.08545	0.2399	0.192333	0.189167	0.244767	0.540133	0.459925	0.2891	0.177167		406.518	1.1916	1.3998	0.5809	0.78936
392.247	0.0626667	0.0836	0.23495	0.189567	0.187467	0.242933	0.533267	0.459525	0.285867	0.176		406.89	1.26564	1.4094	0.5506	0.81524
392.591	0.0612333	0.0815	0.23565	0.1903	0.1906	0.245367	0.532733	0.460025	0.287233	0.1726		407.263	1.27076	1.41932	0.5619	0.84436
392.936	0.0635	0.0861	0.23925	0.193067	0.1909	0.246567	0.533433	0.4654	0.286767	0.176333		407.636	1.21428	1.40536	0.57995	0.81128
393.281	0.0609333	0.08135	0.2335	0.190033	0.1862	0.241	0.526533	0.46055	0.282767	0.173733		408.008	1.24156	1.45612	0.53755	0.79796
393.625	0.0595	0.08	0.23085	0.1882	0.183033	0.238467	0.526433	0.457025	0.2794	0.169067		408.381	1.22824	1.38812	0.57095	0.80496
393.97	0.0583	0.08245	0.2328	0.188867	0.187433	0.240333	0.5268	0.460075	0.282233	0.172167		408.753	1.25196	1.39724	0.5771	0.77544
394.314	0.0574667	0.07935	0.2303	0.1871	0.185867	0.2357	0.5244	0.46195	0.2832	0.171067		409.126	1.23988	1.42548	0.53115	0.81372
394.659	0.0586333	0.0806	0.23265	0.188667	0.186633	0.237567	0.5267	0.462675	0.280567	0.1725		409.498	1.22764	1.37224	0.5462	0.82352
395.003	0.0587667	0.08015	0.23065	0.1905	0.1864	0.239233	0.5261	0.46535	0.280467	0.171533		409.87	1.24236	1.4202	0.5923	0.78736
395.347	0.0594333	0.08155	0.2321	0.192033	0.1891	0.24	0.526667	0.466975	0.2843	0.172233		410.242	1.24604	1.4418	0.54005	0.73728
395.692	0.0597	0.0822	0.23245	0.1919	0.188233	0.2393	0.5258	0.4676	0.283333	0.173133		410.615	1.22388	1.37888	0.5491	0.8054
396.036	0.0606333	0.08485	0.2318	0.192967	0.190233	0.238867	0.5216	0.469525	0.2829	0.174533		410.987	1.25112	1.43072	0.55225	0.80856
396.38	0.0612667	0.0852	0.2354	0.1948	0.194333	0.241967	0.526533	0.47345	0.283967	0.177333		411.359	1.21588	1.40076	0.53885	0.77816
396.725	0.0588667	0.0818	0.23175	0.1925	0.188033	0.236233	0.5222	0.46945	0.2801	0.1719		411.731	1.21576	1.38328	0.5425	0.7786
397.069	0.0596333	0.07995	0.2351	0.191933	0.191933	0.2387	0.522867	0.472375	0.281	0.174167		412.103	1.18956	1.35048	0.5618	0.81172
397.413	0.0632	0.087	0.23665	0.1954	0.1954	0.244267	0.524933	0.47755	0.286233	0.177567		412.475	1.2422	1.42528	0.548	0.77984
397.757	0.0606	0.08325	0.23275	0.1928	0.1923	0.237433	0.520333	0.474325	0.280867	0.173933		412.847	1.21376	1.40688	0.56985	0.8016
398.101	0.0590333	0.08315	0.2319	0.190633	0.190667	0.237833	0.520867	0.4746	0.2817	0.173833		413.219	1.23656	1.38508	0.5646	0.7876
398.445	0.0617667	0.0845	0.2342	0.1933	0.195667	0.240667	0.520633	0.474775	0.282533	0.1771		413.591	1.26228	1.43376	0.5944	0.82624
398.789	0.0572	0.0787	0.2305	0.188067	0.191767	0.236067	0.518	0.471925	0.2782	0.171233		413.963	1.21052	1.38572	0.57625	0.78756
399.133	0.0606	0.08395	0.23205	0.192367	0.193833	0.238733	0.519767	0.477625	0.281633	0.1742		414.335	1.21116	1.41092	0.57925	0.80552
399.477	0.0608667	0.08395	0.23235	0.192967	0.193467	0.2393	0.5192	0.4789	0.2824	0.1734		414.707	1.22156	1.48288	0.59695	0.78508
399.821	0.0600333	0.0812	0.2292	0.191967	0.192767	0.238233	0.517933	0.478175	0.282467	0.173		415.078	1.24208	1.38908	0.5426	0.82648
400.165	0.0611	0.0839	0.2313	0.1901	0.196067	0.237333	0.518533	0.481125	0.280467	0.174867		415.45	1.27288	1.35052	0.53595	0.76948
400.509	0.0609667	0.0817	0.23025	0.191267	0.194233	0.237267	0.514933	0.478175	0.2786	0.1738		415.822	1.24352	1.40528	0.58625	0.77496
400.853	0.0584667	0.07905	0.2294	0.1893	0.192067	0.236833	0.516	0.479375	0.279133	0.171767		416.193	1.20628	1.3618	0.5473	0.759
401.197	0.0603	0.08325	0.2311	0.1902	0.194833	0.2378	0.5129	0.476225	0.2815	0.1729		416.565	1.24428	1.40592	0.5433	0.78064
401.54	0.0584667	0.0804	0.22875	0.188767	0.193933	0.233133	0.511867	0.479525	0.278167	0.170133		416.937	1.23456	1.42304	0.5114	0.75704
401.884	0.0597667	0.08065	0.22675	0.190933	0.195333	0.232567	0.510767	0.483425	0.279767	0.1717		417.308	1.27	1.37508	0.55925	0.77088
402.228	0.0535	0.0763	0.21925	0.1849	0.190767	0.226667	0.503667	0.4772	0.2711	0.1678		417.68	1.21192	1.38196	0.54885	0.76692
402.571	0.0540333	0.07915	0.22425	0.1876	0.191767	0.2309	0.5071	0.480325	0.2777	0.1694		418.051	1.23832	1.37528	0.53335	0.77868
402.915	0.0569333	0.08045	0.22455	0.1886	0.193767	0.232433	0.506133	0.480625	0.276867	0.169633		418.422	1.23156	1.39216	0.53615	0.75844
403.259	0.0591333	0.08045	0.22665	0.191167	0.194833	0.235267	0.508767	0.48335	0.277933	0.171967		418.794	1.26164	1.38192	0.53505	0.75508
403.602	0.0589	0.0829	0.2278	0.191667	0.1975	0.235967	0.5111	0.48735	0.279467	0.173033		419.165	1.2668	1.38268	0.55075	0.76804
403.946	0.0552	0.07945	0.2225	0.1897	0.1933	0.231067	0.504067	0.484775	0.2782	0.168667		419.536	1.25844	1.36644	0.5466	0.75468
404.289	0.0608333	0.0854	0.22605	0.194533	0.1984	0.234967	0.507833	0.487775	0.2822	0.174367		419.907	1.26624	1.37528	0.551	0.74724
404.633	0.0579	0.0803	0.22185	0.191967	0.1953	0.2318	0.5085	0.49075	0.280667	0.1691		420.279	1.27312	1.36384	0.5514	0.73076
404.976	0.0586333	0.08105	0.22085	0.192267	0.1981	0.233767	0.505067	0.489475	0.2775	0.172667		420.65	1.26064	1.39268	0.5419	0.73956
405.319	0.0551333	0.07765	0.216	0.1862	0.190633	0.226967	0.497667	0.4823	0.272267	0.1652		421.021	1.27116	1.39136	0.5516	0.75852
405.663	0.0568	0.0797	0.2229	0.1911	0.196467	0.230867	0.5057	0.4896	0.277933	0.168633		421.392	1.24456	1.3642	0.53475	0.77348
406.006	0.0538667	0.0763	0.21685	0.1909	0.1951	0.228233	0.503933	0.49015	0.2766	0.167867		421.763	1.27688	1.37692	0.53435	0.75504
406.349	0.0585	0.08305	0.22375	0.193367	0.201	0.233933	0.506767	0.49345	0.281167	0.1722		422.134	1.26852	1.37248	0.5408	0.7486
406.693	0.056	0.0782	0.21825	0.190267	0.195133	0.2281	0.497033	0.486525	0.272733	0.1668		422.505	1.26148	1.3758	0.5417	0.7524
407.036	0.0544	0.0779	0.219	0.190767	0.1961	0.2278	0.4985	0.4885	0.275967	0.1668		422.876	1.27344	1.393	0.53995	0.74036
407.379	0.0551	0.0795	0.21985	0.190367	0.1954	0.226067	0.500367	0.490575	0.272133	0.1643		423.247	1.26956	1.40928	0.55775	0.74644
407.722	0.0601333	0.0833	0.2211	0.1955	0.202167	0.233133	0.504967	0.4995	0.2785	0.171533		423.617	1.27636	1.36004	0.5384	0.75036
408.065	0.0573	0.08155	0.2198	0.194367	0.199633	0.2287	0.4994	0.495125	0.2777	0.1699		423.988	1.25868	1.40004	0.55055	0.73696
408.408	0.0619	0.0874	0.2237	0.199433	0.205733	0.234267	0.5026	0.50155	0.278833	0.173167		424.359	1.26296	1.37436	0.5574	0.73432
408.751	0.0560333	0.08045	0.21555	0.193767	0.200733	0.2268	0.493767	0.4935	0.2761	0.167167		424.73	1.28536	1.37284	0.53305	0.74692
409.094	0.0548	0.07845	0.2199	0.193333	0.201667	0.227633	0.500967	0.499375	0.277133	0.1701		425.1	1.27016	1.35824	0.53075	0.731
409.437	0.0564	0.0812	0.21755	0.1958	0.202867	0.230167	0.497133	0.4982	0.279733	0.171033		425.471	1.27332	1.3502	0.5556	0.72972
409.78	0.0554	0.07985	0.21805	0.1939	0.202	0.228433	0.497867	0.4991	0.276733	0.169767		425.841	1.281	1.35508	0.5329	0.75084
410.123	0.0535667	0.0772	0.2147	0.191267	0.202433	0.2267	0.495633	0.4984	0.275067	0.167333		426.212	1.26124	1.36892	0.55265	0.76824
410.466	0.0567667	0.0789	0.2173	0.192	0.2031	0.227967	0.496567	0.501225	0.280067	0.1683		426.582	1.25004	1.38236	0.54905	0.73248
410.809	0.0598667	0.08255	0.21665	0.196367	0.2059	0.230933	0.499367	0.50335	0.2818	0.1722		426.953	1.27712	1.36324	0.5423	0.72948
411.151	0.0564	0.0799	0.21705	0.192933	0.202833	0.2296	0.4939	0.500775	0.2789	0.169267		427.323	1.26048	1.37648	0.53615	0.76208
411.494	0.0571333	0.0791	0.2159	0.192733	0.204133	0.225467	0.493767	0.502775	0.278267	0.169433		427.694	1.24212	1.37072	0.55675	0.73092
411.837	0.058	0.07915	0.2163	0.194633	0.206	0.229467	0.4965	0.506975	0.279833	0.1708		428.064	1.26888	1.38808	0.5784	0.75024
412.18	0.0543667	0.0774	0.2109	0.1904	0.202433	0.224067	0.4929	0.500475	0.275567	0.167633		428.434	1.25212	1.40032	0.5558	0.7484
412.522	0.0577	0.08025	0.21635	0.1932	0.206133	0.227267	0.495633	0.5079	0.280533	0.168933		428.804	1.26756	1.39976	0.5519	0.71832
412.865	0.0571333	0.0797	0.21475	0.195667	0.2068	0.227533	0.493633	0.5041	0.280267	0.170033		429.175	1.2666	1.37772	0.5318	0.74276
413.207	0.0569667	0.0785	0.2159	0.195433	0.2059	0.227033	0.493767	0.5071	0.279133	0.169833		429.545	1.24236	1.41128	0.53525	0.73836
413.55	0.056	0.06985	0.21225	0.194333	0.202067	0.225667	0.486267	0.508875	0.276933	0.170233		429.915	1.23652	1.40168	0.54435	0.74728
413.892	0.0573333	0.08005	0.21425	0.1959	0.207567	0.2271	0.491333	0.508275	0.277567	0.1681		430.285	1.24744	1.40384	0.5117	0.7508
414.235	0.0587667	0.0817	0.21505	0.1958	0.208933	0.2275	0.4931	0.509725	0.2817	0.169533		430.655	1.26336	1.40272	0.54285	0.74272
414.577	0.0530333	0.0765	0.2113	0.192367	0.207233	0.223233	0.488033	0.50775	0.276367	0.1667		431.025	1.26396	1.39156	0.56365	0.77984
414.92	0.0561333	0.0816	0.2141	0.1969	0.2081	0.225067	0.490067	0.509575	0.279267	0.169833		431.395	1.25	1.41672	0.56345	0.74488
415.262	0.0552	0.07845	0.21255	0.1941	0.204233	0.222833	0.4873	0.5079	0.2774	0.167267		431.765	1.23964	1.36528	0.57675	0.7296
415.604	0.0526	0.07735	0.21	0.193967	0.205167	0.224	0.484433	0.505875	0.276067	0.164233		432.135	1.26852	1.395	0.5757	0.76688
415.947	0.0549	0.07805	0.21215	0.1963	0.208633	0.223767	0.484833	0.50915	0.279467	0.167133		432.504	1.2684	1.37676	0.5378	0.74852
416.289	0.0520667	0.0764	0.20685	0.193967	0.205067	0.2214	0.4824	0.5056	0.276833	0.164433		432.874	1.27212	1.38444	0.54575	0.7252
416.631	0.0521	0.0765	0.2096	0.1954	0.209133	0.2207	0.482033	0.508675	0.277233	0.1652		433.244	1.27016	1.40308	0.54625	0.73404
416.973	0.0521	0.07485	0.2091	0.193033	0.206733	0.220067	0.4829	0.5078	0.276967	0.164933		433.614	1.27424	1.35028	0.5449	0.71488
417.316	0.0526	0.0766	0.20865	0.1947	0.2073	0.2211	0.481733	0.5088	0.2768	0.165467		433.983	1.2682	1.36836	0.54155	0.72684
417.658	0.0508333	0.07405	0.20445	0.1909	0.203733	0.218933	0.476867	0.50595	0.273967	0.162767		434.353	1.28352	1.36308	0.5837	0.72576
418	0.0517333	0.0756	0.20665	0.194533	0.2066	0.220133	0.4787	0.5098	0.276533	0.165233		434.722	1.28052	1.3674	0.5521	0.73576
418.342	0.0526333	0.07715	0.20745	0.195233	0.205867	0.220833	0.4785	0.508675	0.275533	0.164833		435.092	1.27852	1.38172	0.5794	0.7322
418.684	0.0518667	0.0756	0.20645	0.1939	0.207333	0.22	0.478	0.5105	0.275467	0.1648		435.461	1.26208	1.41248	0.5535	0.74116
419.026	0.0532	0.0768	0.2061	0.1948	0.206467	0.2192	0.4787	0.50945	0.274867	0.1646		435.831	1.25796	1.38524	0.57985	0.751
419.368	0.0525333	0.0761	0.20685	0.194233	0.2071	0.218267	0.476033	0.50825	0.2752	0.164933		436.2	1.31932	1.3744	0.5802	0.74544
419.71	0.0500667	0.0749	0.2027	0.1917	0.2048	0.2149	0.4717	0.506	0.272767	0.161433		436.57	1.25988	1.3992	0.5584	0.74224
420.051	0.0514333	0.07495	0.20395	0.192967	0.2073	0.2162	0.4746	0.509975	0.275267	0.1622		436.939	1.24328	1.39244	0.55335	0.73172
420.393	0.0516333	0.07455	0.20495	0.193367	0.207133	0.216733	0.4738	0.50855	0.2746	0.162333		437.308	1.25348	1.36876	0.6003	0.74604
420.735	0.0519	0.07505	0.2045	0.193667	0.207933	0.216567	0.475767	0.511875	0.276433	0.1634		437.677	1.26952	1.3782	0.56665	0.72936
421.077	0.0512	0.0763	0.2036	0.193867	0.208233	0.2158	0.473533	0.5106	0.276833	0.1628		438.047	1.25704	1.3842	0.5625	0.73072
421.419	0.0506333	0.07455	0.2034	0.193967	0.207633	0.214967	0.474033	0.513225	0.275633	0.1618		438.416	1.27316	1.38416	0.56495	0.71228
421.76	0.0507667	0.07415	0.2024	0.192867	0.208333	0.215133	0.472833	0.511525	0.274833	0.160767		438.785	1.2836	1.37352	0.5582	0.71852
422.102	0.0513667	0.07615	0.2043	0.194467	0.208567	0.215733	0.471367	0.511175	0.276133	0.162033		439.154	1.286	1.35752	0.5638	0.73568
422.444	0.0519	0.07505	0.2037	0.194867	0.208533	0.2154	0.472133	0.512975	0.276367	0.161233		439.523	1.2748	1.37688	0.5723	0.7232
422.785	0.052	0.0758	0.2032	0.1947	0.210233	0.215567	0.4714	0.5133	0.276233	0.162367		439.892	1.29264	1.34628	0.57775	0.70628
423.127	0.0501667	0.07435	0.2024	0.1945	0.208633	0.2141	0.469067	0.5132	0.275367	0.161833		440.261	1.312	1.34308	0.55545	0.72452
423.468	0.0504667	0.07425	0.20175	0.1947	0.210133	0.214267	0.4708	0.515475	0.276233	0.161133		440.63	1.2842	1.37568	0.56745	0.71
423.81	0.0512667	0.0752	0.20265	0.1951	0.210967	0.2135	0.4687	0.51305	0.276767	0.1625		440.999	1.3012	1.35948	0.58315	0.73052
424.151	0.0524667	0.0751	0.20375	0.197433	0.212833	0.215533	0.47	0.516425	0.278333	0.162733		441.367	1.28556	1.37784	0.57175	0.72208
424.492	0.0516333	0.0745	0.2041	0.1971	0.212767	0.2162	0.471367	0.52045	0.278833	0.162667		441.736	1.30004	1.36452	0.5769	0.71852
424.834	0.0522	0.07585	0.20385	0.197367	0.212633	0.214867	0.4698	0.518275	0.277533	0.1623		442.105	1.29048	1.37416	0.56675	0.72156
425.175	0.0519667	0.075	0.2031	0.1994	0.214267	0.2162	0.471367	0.520225	0.2794	0.161633		442.474	1.29368	1.36696	0.58715	0.73284
425.516	0.0515667	0.07435	0.2017	0.197833	0.212367	0.2138	0.469067	0.518125	0.278167	0.1611		442.842	1.29868	1.36916	0.56655	0.71632
425.858	0.0528667	0.0766	0.2027	0.1992	0.2151	0.2144	0.471767	0.521225	0.280333	0.1614		443.211	1.30672	1.36764	0.5713	0.7122
426.199	0.0523667	0.07605	0.20415	0.1995	0.2152	0.214067	0.470633	0.5209	0.280867	0.1616		443.579	1.29612	1.38616	0.57945	0.72152
426.54	0.0537667	0.07755	0.204	0.200733	0.216233	0.2136	0.470067	0.51925	0.2807	0.162333		443.948	1.29136	1.3778	0.58865	0.72056
426.881	0.0507333	0.07515	0.20215	0.2008	0.215367	0.211867	0.468133	0.519175	0.278067	0.1609		444.316	1.3034	1.39688	0.595	0.72876
427.222	0.0527	0.0762	0.2029	0.2032	0.217	0.213433	0.4697	0.520625	0.2821	0.161667		444.685	1.2944	1.4002	0.5887	0.72384
427.563	0.0540667	0.077	0.20375	0.202867	0.2192	0.2129	0.471867	0.524125	0.284267	0.162933		445.053	1.29216	1.36456	0.57965	0.72076
427.905	0.0526667	0.07645	0.2039	0.205367	0.218633	0.213933	0.470033	0.5254	0.2824	0.164267		445.422	1.29728	1.39012	0.6039	0.74376
428.246	0.0523667	0.07675	0.20475	0.206333	0.219733	0.214233	0.470133	0.5258	0.283167	0.162833		445.79	1.3016	1.38036	0.597	0.7204
428.586	0.0504333	0.07455	0.2032	0.204733	0.22	0.2141	0.470667	0.526275	0.282233	0.161733		446.158	1.30424	1.37872	0.59765	0.70476
428.927	0.0529667	0.07615	0.2033	0.2051	0.223867	0.213733	0.467833	0.527675	0.2839	0.162533		446.526	1.32756	1.352	0.58025	0.6918
429.268	0.0546	0.07945	0.2049	0.2111	0.226467	0.215933	0.4762	0.532725	0.285767	0.165833		446.895	1.3002	1.33372	0.59595	0.71572
429.609	0.0518667	0.07535	0.2015	0.207967	0.222433	0.213667	0.4715	0.530425	0.2851	0.1637		447.263	1.31732	1.3554	0.602	0.71936
429.95	0.0515	0.07565	0.2033	0.2067	0.225433	0.213367	0.468533	0.531575	0.284333	0.162267		447.631	1.32832	1.37532	0.59895	0.7148
430.291	0.0528667	0.0759	0.2007	0.209733	0.225667	0.213833	0.4697	0.531975	0.285167	0.163833		447.999	1.31104	1.36896	0.60715	0.70548
430.632	0.0527	0.07655	0.2023	0.208433	0.225633	0.2129	0.468933	0.52955	0.2858	0.163367		448.367	1.32444	1.36084	0.58715	0.69452
430.972	0.0536667	0.077	0.2054	0.210933	0.2269	0.2166	0.4748	0.5369	0.288267	0.164333		448.735	1.3016	1.36928	0.61165	0.7188
431.313	0.0526333	0.0761	0.20125	0.208633	0.226967	0.213233	0.470033	0.5319	0.286933	0.161867		449.103	1.32096	1.38728	0.58265	0.71772
431.654	0.0535	0.0789	0.20305	0.2109	0.227333	0.214633	0.469433	0.5338	0.289533	0.164933		449.471	1.3176	1.36876	0.61245	0.73204
431.994	0.0505	0.0754	0.20025	0.2088	0.226233	0.211333	0.4697	0.532675	0.287433	0.163567		449.839	1.32792	1.39668	0.6144	0.71856
432.335	0.0523	0.07595	0.2004	0.2097	0.227533	0.212167	0.469467	0.53595	0.286067	0.163933		450.206	1.33232	1.39828	0.6103	0.73956
432.675	0.051	0.07525	0.19885	0.209067	0.226733	0.211267	0.468267	0.53305	0.286167	0.1633		450.574	1.3218	1.41204	0.6025	0.7322
433.016	0.0517333	0.0767	0.19985	0.209467	0.229567	0.212	0.469633	0.535375	0.287233	0.163967		450.942	1.31312	1.387	0.61045	0.73556
433.356	0.0524667	0.07565	0.1996	0.2104	0.2274	0.211933	0.468333	0.5365	0.286967	0.163833		451.31	1.33872	1.39364	0.6242	0.72424
433.697	0.0535	0.0769	0.2005	0.210133	0.229167	0.211867	0.470867	0.536825	0.2892	0.1644		451.677	1.3006	1.4032	0.6321	0.73952
434.037	0.0524333	0.0764	0.20025	0.211333	0.2299	0.212733	0.468633	0.536525	0.2883	0.164567		452.045	1.3074	1.4068	0.60095	0.72296
434.377	0.0517	0.07485	0.19855	0.2101	0.227867	0.209233	0.467367	0.5358	0.287733	0.161933		452.412	1.32676	1.39176	0.61945	0.72916
434.718	0.0516	0.07395	0.1963	0.209733	0.227967	0.2095	0.465667	0.53375	0.288967	0.159967		452.78	1.3186	1.389	0.6335	0.74584
435.058	0.0534333	0.07615	0.2008	0.211767	0.230033	0.211433	0.4697	0.5371	0.289933	0.162733		453.147	1.31912	1.39332	0.6335	0.7116
435.398	0.0518667	0.0752	0.19765	0.2114	0.2303	0.2111	0.467333	0.5371	0.291867	0.162967		453.515	1.33352	1.38792	0.62115	0.70972
435.739	0.0530333	0.07615	0.19675	0.2128	0.2317	0.209867	0.467367	0.538275	0.290433	0.162633		453.882	1.33872	1.40208	0.60165	0.71544
436.079	0.0507333	0.07355	0.1971	0.212133	0.229733	0.207967	0.466267	0.5363	0.2893	0.161433		454.249	1.33236	1.3698	0.63705	0.71504
436.419	0.0509667	0.07525	0.19705	0.2136	0.231367	0.207767	0.465667	0.53795	0.289433	0.161067		454.617	1.31464	1.3664	0.63	0.72736
436.759	0.0527667	0.07605	0.19965	0.2154	0.233867	0.2089	0.466467	0.5397	0.290633	0.1633		454.984	1.332	1.39616	0.6424	0.7276
437.099	0.0525667	0.0774	0.1977	0.2179	0.2356	0.212433	0.466633	0.5426	0.293367	0.163033		455.351	1.31048	1.36488	0.64725	0.6976
437.439	0.0504333	0.07265	0.19405	0.214833	0.231	0.206567	0.463233	0.539275	0.290833	0.160267		455.718	1.34688	1.3526	0.63375	0.71348
437.779	0.0488333	0.07335	0.19365	0.2144	0.231567	0.205533	0.460867	0.53735	0.2887	0.159667		456.086	1.34584	1.39272	0.6476	0.7348
438.119	0.0496	0.07275	0.19345	0.2158	0.231633	0.206033	0.463033	0.538325	0.290733	0.160367		456.453	1.3282	1.39476	0.6436	0.73684
438.459	0.0519333	0.0757	0.1958	0.218733	0.235133	0.209233	0.463967	0.5419	0.292733	0.162933		456.82	1.34916	1.39064	0.67875	0.74288
438.799	0.0519667	0.07465	0.1962	0.218267	0.234933	0.207967	0.4642	0.54225	0.292967	0.160933		457.187	1.34484	1.37492	0.64585	0.71336
439.139	0.051	0.0743	0.1955	0.2186	0.235567	0.207933	0.463933	0.5418	0.293633	0.1621		457.554	1.32844	1.39008	0.6684	0.73844
439.478	0.0523	0.0766	0.19645	0.220633	0.2364	0.209133	0.464633	0.543875	0.294733	0.161567		457.921	1.32296	1.41664	0.6651	0.7398
439.818	0.0515333	0.07525	0.19515	0.219067	0.2367	0.206767	0.465467	0.5431	0.294633	0.161933		458.287	1.33612	1.38456	0.65025	0.74708
440.158	0.0500333	0.07385	0.1941	0.219	0.235133	0.2061	0.464033	0.543125	0.2936	0.160967		458.654	1.33152	1.41284	0.6595	0.74268
440.498	0.0512	0.0751	0.1927	0.219067	0.236667	0.2054	0.463933	0.54185	0.2936	0.160433		459.021	1.37584	1.39156	0.65245	0.72168
440.837	0.0522667	0.07635	0.19385	0.221433	0.2375	0.205833	0.463167	0.541575	0.2932	0.1613		459.388	1.35344	1.36596	0.65615	0.72524
441.177	0.0514333	0.07425	0.19275	0.220133	0.236933	0.2052	0.462367	0.539325	0.294033	0.160533		459.755	1.3604	1.38432	0.6567	0.70468
441.517	0.0501333	0.07445	0.1918	0.2211	0.236967	0.205267	0.463633	0.54375	0.294733	0.1592		460.121	1.37148	1.37872	0.6506	0.70532
441.856	0.0502	0.07465	0.1924	0.220867	0.237533	0.2051	0.462	0.541625	0.293533	0.1605		460.488	1.37096	1.37348	0.6507	0.71312
442.196	0.0512	0.07515	0.19315	0.222133	0.238567	0.2029	0.4619	0.54215	0.296567	0.160367		460.854	1.35504	1.36936	0.6563	0.71872
442.535	0.0501333	0.07395	0.1917	0.220533	0.2366	0.201967	0.458667	0.540225	0.293933	0.158967		461.221	1.35544	1.38408	0.6635	0.7304
442.875	0.0514333	0.0764	0.1938	0.223	0.239133	0.203733	0.463167	0.544325	0.296067	0.160933		461.587	1.36568	1.38828	0.6679	0.72076
443.214	0.0521667	0.07635	0.1939	0.2247	0.241667	0.203033	0.462833	0.5444	0.299667	0.161567		461.954	1.3492	1.39048	0.66475	0.71208
443.553	0.0532333	0.07655	0.19535	0.226167	0.2429	0.205267	0.4648	0.547075	0.3001	0.162933		462.32	1.35004	1.38988	0.6758	0.71728
443.893	0.0496	0.0735	0.1917	0.2237	0.2423	0.2024	0.4612	0.5449	0.298033	0.1605		462.687	1.35396	1.3952	0.6701	0.70676
444.232	0.0509	0.07435	0.1922	0.226433	0.242333	0.203133	0.461267	0.5459	0.298367	0.162267		463.053	1.35224	1.396	0.67585	0.7294
444.571	0.0518333	0.0763	0.19215	0.226433	0.244567	0.204367	0.4646	0.548475	0.3007	0.162633		463.419	1.36828	1.3766	0.6705	0.71544
444.91	0.0507667	0.07365	0.1904	0.2249	0.2426	0.201967	0.460167	0.54585	0.298967	0.159933		463.786	1.35856	1.40008	0.67685	0.71464
445.25	0.0505333	0.0748	0.18995	0.225867	0.243867	0.2021	0.462767	0.55005	0.2998	0.160433		464.152	1.384	1.39252	0.6897	0.74588
445.589	0.0497667	0.0735	0.1897	0.2253	0.242633	0.201867	0.4599	0.546675	0.298567	0.160033		464.518	1.365	1.4146	0.68395	0.73528
445.928	0.0500333	0.0742	0.18955	0.226367	0.244633	0.202267	0.462467	0.549125	0.299733	0.1604		464.884	1.35524	1.38752	0.6949	0.74472
446.267	0.0510667	0.0743	0.1913	0.2284	0.2449	0.2014	0.463	0.549825	0.300033	0.1611		465.25	1.38516	1.407	0.6908	0.73556
446.606	0.0510667	0.0742	0.1911	0.229167	0.244967	0.2019	0.4638	0.549475	0.301767	0.1601		465.616	1.37848	1.39608	0.68445	0.73056
446.945	0.0506333	0.07405	0.1889	0.227833	0.244233	0.1998	0.4617	0.5472	0.298567	0.158967		465.982	1.39616	1.41336	0.70065	0.73284
447.284	0.0517667	0.07495	0.19095	0.230267	0.245867	0.2013	0.462433	0.549175	0.3025	0.1603		466.348	1.3892	1.39948	0.70445	0.73676
447.623	0.051	0.0739	0.1876	0.228433	0.245067	0.199133	0.461167	0.5474	0.3008	0.159		466.714	1.3696	1.42348	0.70675	0.74172
447.962	0.0508667	0.0737	0.18945	0.229133	0.245567	0.1992	0.460233	0.547425	0.3017	0.158267		467.08	1.38692	1.3866	0.69785	0.73056
448.301	0.0515333	0.0747	0.1902	0.230533	0.246333	0.1988	0.461267	0.547725	0.3029	0.159433		467.446	1.38828	1.36784	0.7014	0.71532
448.639	0.0506	0.0736	0.19085	0.231	0.247167	0.198033	0.461533	0.547575	0.304433	0.159033		467.811	1.39708	1.37916	0.6972	0.69752
448.978	0.0513	0.07485	0.18955	0.231967	0.2474	0.197667	0.460533	0.54805	0.304433	0.159033		468.177	1.39104	1.42016	0.7071	0.73984
449.317	0.0506	0.07365	0.1893	0.232933	0.246967	0.198	0.4605	0.54905	0.303933	0.159533		468.543	1.41556	1.3844	0.71035	0.7382
449.656	0.0516333	0.07385	0.1888	0.233133	0.248267	0.196767	0.4588	0.547125	0.3024	0.159167		468.908	1.41516	1.40816	0.72945	0.73184
449.994	0.0507667	0.0755	0.19025	0.235967	0.2511	0.1993	0.463933	0.552125	0.3059	0.1605		469.274	1.4008	1.38344	0.7283	0.72336
450.333	0.0503	0.0719	0.1881	0.233533	0.248767	0.198267	0.460833	0.5471	0.303067	0.1587		469.64	1.38996	1.41352	0.71855	0.74808
450.672	0.0536	0.0767	0.19275	0.239533	0.254633	0.200633	0.4689	0.558125	0.3101	0.162467		470.005	1.42588	1.39752	0.7038	0.72532
451.01	0.0509	0.07455	0.1892	0.237167	0.250933	0.196633	0.463633	0.553675	0.3059	0.1601		470.371	1.4192	1.41264	0.73265	0.72332
451.349	0.0521667	0.0749	0.1908	0.240733	0.254833	0.199133	0.466667	0.55595	0.308	0.1614		470.736	1.37476	1.41688	0.73225	0.74556
451.687	0.0521667	0.07455	0.1911	0.2385	0.253833	0.1981	0.4636	0.554125	0.306567	0.1613		471.101	1.39544	1.41044	0.7293	0.74512
452.026	0.0515667	0.07385	0.1919	0.241867	0.256367	0.1997	0.467667	0.55845	0.310133	0.162367		471.467	1.41408	1.41668	0.7207	0.76664
452.364	0.0527	0.07425	0.192	0.242167	0.257467	0.2001	0.466833	0.558575	0.3103	0.1616		471.832	1.42148	1.40692	0.74315	0.74476
452.702	0.0522333	0.0752	0.19155	0.243167	0.257033	0.1983	0.466467	0.55975	0.3098	0.1628		472.197	1.42304	1.4306	0.7186	0.75144
453.041	0.0516	0.07345	0.1912	0.2417	0.258233	0.197033	0.465233	0.556925	0.3096	0.160633		472.562	1.40684	1.42984	0.74285	0.73716
453.379	0.0529667	0.07575	0.192	0.2437	0.259433	0.197767	0.467033	0.55895	0.311	0.161733		472.928	1.41044	1.41964	0.7678	0.75752
453.717	0.0524667	0.0768	0.1932	0.2455	0.258667	0.198667	0.468733	0.56005	0.312433	0.162167		473.293	1.419	1.42348	0.74355	0.76076
454.056	0.0536333	0.0775	0.19305	0.245567	0.260667	0.199	0.4687	0.56015	0.313633	0.163267		473.658	1.40096	1.41872	0.74525	0.72684
454.394	0.0517667	0.0742	0.19245	0.2444	0.260067	0.198333	0.466533	0.5606	0.3125	0.1612		474.023	1.43652	1.3998	0.74635	0.74368
454.732	0.0522	0.0744	0.1914	0.244333	0.260067	0.197367	0.466933	0.558325	0.312567	0.160933		474.388	1.41404	1.40092	0.7431	0.74192
455.07	0.0534667	0.0747	0.1943	0.245633	0.262467	0.1978	0.4666	0.5575	0.3132	0.162133		474.753	1.45296	1.43372	0.7412	0.7244
455.408	0.0539667	0.07525	0.19245	0.247767	0.262033	0.1966	0.468733	0.561625	0.3158	0.1632		475.118	1.41428	1.41892	0.7537	0.75484
455.746	0.0550667	0.07645	0.19225	0.247567	0.2629	0.198467	0.467433	0.560975	0.315233	0.163333		475.483	1.41928	1.43512	0.7504	0.76496
456.084	0.0531333	0.0747	0.1926	0.248333	0.262333	0.1961	0.468833	0.56065	0.315067	0.162367		475.847	1.42864	1.43028	0.7656	0.75676
456.422	0.0531667	0.0743	0.1912	0.2476	0.263367	0.1964	0.4658	0.55905	0.313933	0.160733		476.212	1.44092	1.44908	0.7839	0.75784
456.76	0.0541333	0.07315	0.19265	0.2494	0.262967	0.195433	0.467733	0.55925	0.315167	0.1614		476.577	1.43292	1.44592	0.76675	0.76512
457.098	0.0527667	0.0737	0.19185	0.2488	0.265	0.196067	0.468	0.561475	0.316633	0.1606		476.942	1.42696	1.41824	0.7646	0.75784
457.436	0.0529	0.0733	0.19205	0.249933	0.264933	0.195267	0.466533	0.560825	0.3151	0.1617		477.306	1.441	1.43592	0.78135	0.74868
457.774	0.0528667	0.07405	0.19105	0.2517	0.264867	0.1944	0.467167	0.5597	0.3155	0.1627		477.671	1.4518	1.43636	0.76425	0.74328
458.111	0.0536	0.07575	0.19315	0.2531	0.2658	0.1951	0.468833	0.561875	0.317967	0.162367		478.035	1.44884	1.42992	0.7751	0.76216
458.449	0.0529667	0.0747	0.19235	0.253633	0.266833	0.1955	0.467867	0.5606	0.318433	0.162167		478.4	1.42272	1.43864	0.7867	0.75696
458.787	0.0521	0.0735	0.19205	0.251967	0.2647	0.193467	0.466233	0.559125	0.315467	0.161167		478.764	1.46048	1.44164	0.7935	0.74128
459.124	0.0536	0.07535	0.19285	0.254833	0.2673	0.195	0.468333	0.56055	0.3175	0.1628		479.129	1.4708	1.40308	0.79595	0.76176
459.462	0.0531667	0.0747	0.19235	0.255633	0.268167	0.194733	0.469033	0.56285	0.3202	0.1624		479.493	1.44908	1.42456	0.79355	0.74916
459.8	0.0529	0.075	0.19155	0.2547	0.266433	0.192933	0.467733	0.55985	0.317767	0.160467		479.858	1.4418	1.43788	0.78135	0.7482
460.137	0.0522333	0.0729	0.19145	0.254467	0.266833	0.190667	0.4665	0.559875	0.316	0.159667		480.222	1.45412	1.42116	0.8069	0.73908
460.475	0.0515333	0.0729	0.1898	0.254767	0.265633	0.190533	0.4658	0.559125	0.316967	0.159167		480.586	1.4658	1.43908	0.76915	0.75412
460.812	0.0533	0.07445	0.191	0.2565	0.267833	0.191733	0.466267	0.560875	0.3192	0.160233		480.95	1.45736	1.46304	0.8034	0.73528
461.15	0.0521667	0.07225	0.1901	0.2563	0.2668	0.190467	0.465633	0.5583	0.318967	0.158		481.315	1.46768	1.42888	0.8067	0.7504
461.487	0.0533	0.07365	0.1922	0.2567	0.2665	0.189167	0.465033	0.558175	0.3191	0.1589		481.679	1.47912	1.43268	0.81465	0.75712
461.824	0.0523	0.0729	0.19035	0.256833	0.265633	0.1882	0.4635	0.55515	0.319067	0.156967		482.043	1.4754	1.46256	0.8211	0.73792
462.162	0.0556333	0.07685	0.1919	0.261433	0.2714	0.190667	0.468967	0.5622	0.3227	0.163067		482.407	1.4764	1.44872	0.82505	0.75512
462.499	0.0532	0.07325	0.1914	0.260633	0.268467	0.189	0.468033	0.5591	0.320933	0.160867		482.771	1.47672	1.44176	0.8337	0.7568
462.836	0.0531	0.0734	0.1924	0.261333	0.271067	0.188667	0.467167	0.560375	0.3229	0.162067		483.135	1.4684	1.43776	0.8336	0.75888
463.173	0.0558667	0.0748	0.19415	0.2647	0.274233	0.1901	0.468867	0.5634	0.3252	0.161567		483.499	1.46752	1.45688	0.82725	0.75604
463.511	0.055	0.07555	0.1926	0.2644	0.274133	0.191133	0.468367	0.563825	0.323367	0.164		483.863	1.46672	1.43092	0.8258	0.73364
463.848	0.0552333	0.07495	0.1947	0.2663	0.2758	0.1913	0.471067	0.565675	0.3259	0.162933		484.226	1.46928	1.41904	0.8198	0.72
464.185	0.0558	0.0757	0.19295	0.266767	0.276167	0.191233	0.47	0.5628	0.325267	0.162833		484.59	1.49468	1.41932	0.81325	0.72196
464.522	0.0560667	0.075	0.19315	0.2673	0.277233	0.189133	0.472467	0.567875	0.326833	0.164367		484.954	1.51136	1.42252	0.8332	0.73168
464.859	0.0558667	0.07675	0.19475	0.268933	0.280967	0.1913	0.472767	0.565425	0.3273	0.164833		485.318	1.50128	1.41972	0.8386	0.73548
465.196	0.0552	0.0761	0.19365	0.2681	0.276567	0.189667	0.4708	0.56505	0.325667	0.162933		485.681	1.48616	1.4252	0.84325	0.73784
465.533	0.0561667	0.07635	0.1942	0.270933	0.2803	0.189033	0.472767	0.569325	0.328633	0.1647		486.045	1.47488	1.41556	0.84555	0.73732
465.87	0.0568	0.07535	0.19295	0.269767	0.280733	0.191333	0.472267	0.56775	0.3287	0.1637		486.409	1.47524	1.43208	0.8456	0.74064
466.207	0.0553667	0.0749	0.19325	0.271133	0.281467	0.189	0.472733	0.56875	0.328367	0.1632		486.772	1.47304	1.44116	0.84345	0.72808
466.544	0.0572667	0.0771	0.19495	0.273767	0.282067	0.189433	0.472767	0.566925	0.3293	0.1652		487.136	1.50064	1.443	0.84845	0.74536
466.88	0.0558333	0.0758	0.19235	0.2718	0.281067	0.1889	0.473633	0.569325	0.330167	0.163567		487.499	1.48024	1.44524	0.8584	0.74388
467.217	0.0553333	0.0756	0.1922	0.273533	0.284733	0.188333	0.474233	0.5713	0.330767	0.164467		487.862	1.50896	1.43576	0.87075	0.74508
467.554	0.0563333	0.076	0.19315	0.2739	0.2829	0.1873	0.472133	0.56895	0.3307	0.1638		488.226	1.51156	1.43348	0.8627	0.74612
467.89	0.0544667	0.07335	0.192	0.273033	0.2824	0.186867	0.472433	0.56795	0.329533	0.161267		488.589	1.51372	1.44408	0.86105	0.74552
468.227	0.0535	0.07395	0.19195	0.274767	0.2819	0.1861	0.471367	0.568275	0.330533	0.162233		488.952	1.51472	1.44512	0.8682	0.74924
468.564	0.0562	0.0763	0.19185	0.275633	0.2836	0.1881	0.4745	0.5683	0.330733	0.164633		489.316	1.51392	1.44872	0.86365	0.74412
468.9	0.0567	0.0743	0.1908	0.274433	0.283033	0.1862	0.4703	0.566525	0.329767	0.162667		489.679	1.51352	1.44536	0.8766	0.75328
469.237	0.0576	0.07665	0.1922	0.2786	0.284667	0.187933	0.474367	0.568625	0.332067	0.165367		490.042	1.5112	1.44528	0.89275	0.74836
469.573	0.0573667	0.07585	0.19435	0.279667	0.287767	0.187067	0.475033	0.5708	0.334067	0.165433		490.405	1.50224	1.46896	0.8872	0.74996
469.91	0.057	0.07565	0.19335	0.2796	0.285767	0.186133	0.4749	0.568	0.332	0.165133		490.768	1.50496	1.46072	0.88945	0.7618
470.246	0.0548333	0.0745	0.19285	0.2803	0.284633	0.184267	0.475833	0.569175	0.331233	0.1631		491.131	1.51348	1.4708	0.89195	0.76644
470.583	0.0584	0.07605	0.19565	0.281767	0.289533	0.186067	0.476233	0.570625	0.3342	0.164067		491.494	1.51612	1.4692	0.90165	0.74844
470.919	0.0577	0.07775	0.1939	0.2835	0.289233	0.185667	0.476567	0.5704	0.336067	0.165533		491.857	1.53116	1.45872	0.89635	0.75164
471.255	0.0574667	0.0762	0.19345	0.282167	0.287833	0.1857	0.477767	0.5685	0.3351	0.164367		492.22	1.55268	1.45352	0.8981	0.73484
471.591	0.0574	0.07615	0.1938	0.283967	0.289433	0.185233	0.476533	0.569175	0.334733	0.1644		492.583	1.55932	1.46648	0.91325	0.74508
471.928	0.057	0.07645	0.1932	0.284233	0.290467	0.184	0.4763	0.568675	0.334833	0.165267		492.945	1.56316	1.46212	0.9031	0.74728
472.264	0.0566667	0.0759	0.19175	0.2853	0.291933	0.185033	0.477633	0.5719	0.336933	0.165433		493.308	1.55228	1.47052	0.9219	0.76948
472.6	0.0592333	0.0767	0.19495	0.287067	0.292067	0.184867	0.479267	0.57095	0.337033	0.166767		493.671	1.55096	1.4702	0.92595	0.76416
472.936	0.0573	0.0762	0.19215	0.286967	0.292233	0.1833	0.4775	0.569625	0.3363	0.1637		494.033	1.54788	1.46176	0.91915	0.75024
473.272	0.0565667	0.07465	0.1926	0.2877	0.292367	0.183867	0.478033	0.569975	0.336133	0.164267		494.396	1.53368	1.47516	0.9247	0.74948
473.608	0.0586333	0.0768	0.19485	0.291467	0.295733	0.184367	0.4812	0.572525	0.339267	0.1656		494.759	1.54848	1.4828	0.92515	0.7672
473.944	0.0575	0.07735	0.194	0.290367	0.2943	0.183967	0.478633	0.5692	0.337833	0.1653		495.121	1.55636	1.49368	0.92005	0.77528
474.28	0.0585333	0.07795	0.1966	0.2911	0.2964	0.185367	0.480633	0.571625	0.340567	0.1658		495.484	1.5496	1.49168	0.94545	0.765
474.616	0.0587667	0.07665	0.1946	0.2926	0.2961	0.183867	0.480567	0.57035	0.3393	0.166267		495.846	1.6056	1.50276	0.96245	0.78848
474.952	0.0593333	0.07815	0.19705	0.294833	0.298267	0.1842	0.4838	0.570975	0.3431	0.167833		496.208	1.56704	1.50044	0.9286	0.77208
475.288	0.0602333	0.07785	0.19615	0.296833	0.299167	0.1834	0.4852	0.5754	0.3436	0.1668		496.571	1.55976	1.49344	0.95675	0.76816
475.624	0.0591333	0.07825	0.19605	0.294333	0.297	0.1832	0.4839	0.5702	0.343233	0.166867		496.933	1.592	1.49532	0.96155	0.7772
475.959	0.0583667	0.077	0.1942	0.295133	0.2987	0.1823	0.481467	0.5684	0.341333	0.167		497.295	1.57516	1.4984	0.98025	0.77036
476.295	0.0575667	0.0759	0.1938	0.295233	0.298367	0.180567	0.480667	0.569875	0.341633	0.1651		497.658	1.60156	1.49756	0.9645	0.7718
476.631	0.0592	0.07765	0.19325	0.297133	0.300067	0.182433	0.483233	0.571725	0.342967	0.165967		498.02	1.59888	1.48356	0.96655	0.76828
476.967	0.0580667	0.0752	0.1933	0.295367	0.298967	0.180733	0.4839	0.571275	0.3423	0.164333		498.382	1.58404	1.49308	0.96775	0.77436
477.302	0.0599667	0.07645	0.19615	0.3	0.300833	0.181833	0.485533	0.572675	0.3436	0.167767		498.744	1.57276	1.50668	0.97985	0.7768
477.638	0.0589667	0.0762	0.1945	0.298033	0.3013	0.1818	0.485367	0.5715	0.342033	0.1661		499.106	1.5924	1.50964	0.9952	0.77568
477.973	0.0584667	0.0759	0.1944	0.2991	0.3013	0.180233	0.484467	0.569875	0.343367	0.1656		499.468	1.60932	1.49412	0.99105	0.79372
478.309	0.0608333	0.0773	0.19845	0.301433	0.3045	0.1812	0.486033	0.57275	0.345867	0.168233		499.83	1.59192	1.52308	0.97065	0.76616
478.644	0.0607667	0.0769	0.19425	0.301367	0.303067	0.180367	0.486567	0.570925	0.344133	0.166033		500.192	1.5972	1.50388	0.978	0.77448
478.98	0.0601333	0.07705	0.1952	0.3034	0.305	0.180233	0.4871	0.5724	0.347067	0.1676		500.554	1.63548	1.5206	0.99445	0.79456
479.315	0.0588667	0.07555	0.1937	0.3024	0.304533	0.178967	0.4869	0.57215	0.346567	0.166167		500.916	1.59808	1.49372	1.0039	0.77404
479.65	0.0588	0.0758	0.1952	0.303833	0.303833	0.1789	0.486733	0.57115	0.345667	0.167333		501.277	1.61412	1.51468	0.9927	0.77176
479.986	0.0591333	0.07425	0.1951	0.303667	0.3034	0.1777	0.486	0.570125	0.3452	0.166167		501.639	1.602	1.51048	1.01555	0.78708
480.321	0.0587667	0.0745	0.19385	0.304067	0.3039	0.177	0.484933	0.5693	0.343	0.165167		502.001	1.62408	1.52048	1.01125	0.80668
480.656	0.0601667	0.0759	0.1969	0.307333	0.307067	0.1781	0.487833	0.5705	0.345967	0.167167		502.362	1.6128	1.50904	0.9885	0.80728
480.991	0.0561667	0.0729	0.1935	0.3052	0.3067	0.174867	0.486133	0.56975	0.344267	0.165067		502.724	1.62044	1.51644	1.00995	0.77772
481.327	0.0579	0.07495	0.19335	0.305833	0.305233	0.176533	0.484833	0.5678	0.344267	0.165133		503.086	1.63904	1.51204	1.0139	0.8088
481.662	0.0575	0.0745	0.1952	0.308	0.3062	0.1769	0.4877	0.5696	0.346067	0.165633		503.447	1.63448	1.52296	1.028	0.79744
481.997	0.0575333	0.0744	0.19285	0.306867	0.305767	0.1751	0.4852	0.566575	0.344733	0.165667		503.809	1.60028	1.52124	1.0368	0.77836
482.332	0.0577	0.07475	0.19255	0.310867	0.3088	0.175667	0.488433	0.56795	0.346	0.166133		504.17	1.64648	1.52644	1.0241	0.81636
482.667	0.0601	0.07665	0.1945	0.314433	0.312133	0.177667	0.493467	0.573775	0.349567	0.1683		504.531	1.645	1.49684	1.0246	0.7758
483.002	0.0596333	0.0769	0.1951	0.316133	0.312067	0.177967	0.495833	0.577025	0.350467	0.168967		504.893	1.63788	1.51912	1.0439	0.81784
483.337	0.0598333	0.07625	0.19495	0.3173	0.313967	0.177567	0.498733	0.57945	0.352367	0.168933		505.254	1.6638	1.51272	1.02365	0.83856
483.672	0.0592333	0.07595	0.19515	0.319267	0.3149	0.177533	0.500867	0.58185	0.3542	0.168733		505.615	1.64412	1.5416	1.0342	0.80776
484.006	0.0591333	0.0761	0.19585	0.318967	0.315567	0.177133	0.501833	0.5837	0.354767	0.168667		505.976	1.65676	1.54924	1.0562	0.80184
484.341	0.0588333	0.0753	0.1945	0.317833	0.3138	0.176233	0.4991	0.580125	0.354467	0.1674		506.338	1.6874	1.54324	1.0605	0.81788
484.676	0.0582667	0.07515	0.1941	0.316	0.311533	0.174833	0.495533	0.57605	0.351833	0.166233		506.699	1.6456	1.53032	1.0648	0.8068
485.011	0.0574333	0.0737	0.1934	0.313433	0.307667	0.172733	0.490167	0.568475	0.350333	0.164267		507.06	1.66768	1.5336	1.0836	0.79128
485.345	0.0586333	0.0742	0.1938	0.312933	0.307133	0.172	0.488233	0.5643	0.350233	0.163667		507.421	1.66032	1.54092	1.08865	0.80528
485.68	0.058	0.0741	0.1935	0.311533	0.306067	0.171033	0.4847	0.56085	0.350467	0.162667		507.782	1.67152	1.54944	1.06325	0.80712
486.015	0.0577667	0.07395	0.19315	0.312533	0.306267	0.1701	0.483933	0.5596	0.348533	0.1627		508.143	1.65868	1.5162	1.0632	0.79788
486.349	0.0576333	0.0736	0.19325	0.312733	0.3079	0.169667	0.4863	0.5601	0.349867	0.162467		508.504	1.65432	1.54096	1.0865	0.8002
486.684	0.0589	0.07525	0.1941	0.3166	0.310933	0.1706	0.4896	0.5643	0.3515	0.164833		508.864	1.67424	1.53	1.08365	0.80852
487.018	0.0586	0.0745	0.1939	0.318367	0.312533	0.1705	0.491467	0.5661	0.352833	0.165433		509.225	1.6976	1.53952	1.08695	0.79136
487.353	0.0601	0.07525	0.1945	0.319833	0.314533	0.171133	0.493133	0.56845	0.3527	0.166233		509.586	1.70748	1.53868	1.1012	0.81016
487.687	0.0596667	0.0755	0.1941	0.3213	0.315733	0.1715	0.494167	0.5687	0.354433	0.165967		509.947	1.68272	1.54456	1.09705	0.81884
488.021	0.0602333	0.07515	0.19445	0.322233	0.316533	0.171367	0.494	0.567775	0.354133	0.166433		510.307	1.70604	1.55296	1.10535	0.7912
488.356	0.0602333	0.0754	0.19365	0.3217	0.316033	0.171033	0.492467	0.5654	0.352033	0.1653		510.668	1.6988	1.54944	1.0765	0.79152
488.69	0.0599	0.0749	0.19375	0.321067	0.314767	0.1696	0.4902	0.5635	0.3526	0.165033		511.029	1.69004	1.54136	1.10665	0.83256
489.024	0.0602333	0.07535	0.1948	0.320967	0.314133	0.169533	0.4902	0.562425	0.353467	0.164667		511.389	1.71244	1.59124	1.10125	0.81956
489.359	0.0606333	0.0753	0.1945	0.3216	0.314	0.168667	0.489833	0.561575	0.3539	0.164233		511.75	1.7072	1.56716	1.13495	0.80236
489.693	0.0590333	0.074	0.1947	0.321233	0.312833	0.1672	0.488133	0.558425	0.352333	0.1633		512.11	1.69804	1.569	1.1159	0.78796
490.027	0.059	0.0737	0.194	0.323033	0.315267	0.167267	0.489567	0.559625	0.3538	0.164		512.471	1.7324	1.55244	1.1262	0.82372
490.361	0.0601333	0.0752	0.19485	0.326367	0.3174	0.169333	0.491867	0.560625	0.3545	0.166133		512.831	1.70072	1.57016	1.13565	0.81668
490.695	0.0607667	0.0743	0.19585	0.3293	0.320667	0.169433	0.495267	0.56385	0.355633	0.167033		513.191	1.71636	1.5714	1.12865	0.80404
491.029	0.0614333	0.07515	0.19675	0.331767	0.323267	0.169967	0.497367	0.56685	0.358067	0.1676		513.552	1.715	1.55252	1.1144	0.83732
491.363	0.0614	0.07585	0.19745	0.334467	0.324667	0.170033	0.4997	0.569425	0.358867	0.167833		513.912	1.69424	1.58384	1.15955	0.82812
491.697	0.0619	0.0756	0.19645	0.335367	0.3252	0.169533	0.499533	0.570625	0.358567	0.168633		514.272	1.73876	1.58272	1.1444	0.82864
492.031	0.0611	0.0747	0.1968	0.333467	0.324533	0.1696	0.498267	0.569225	0.358633	0.1677		514.632	1.76508	1.56176	1.13825	0.80672
492.365	0.0620333	0.07515	0.1959	0.3336	0.324233	0.168733	0.496867	0.567175	0.356967	0.166633		514.992	1.75148	1.57416	1.1502	0.83372
492.699	0.0616333	0.0745	0.19615	0.3335	0.3232	0.167733	0.494933	0.56625	0.357233	0.1664		515.352	1.75732	1.57064	1.16845	0.79988
493.032	0.0599333	0.07755	0.19645	0.3346	0.3224	0.167067	0.4944	0.5637	0.357733	0.165767		515.712	1.74952	1.60844	1.1965	0.81592
493.366	0.0617667	0.07425	0.19755	0.3338	0.323333	0.1664	0.495267	0.563625	0.3593	0.164467		516.072	1.74736	1.58916	1.15805	0.81316
493.7	0.0615333	0.07475	0.1988	0.3349	0.3238	0.166733	0.496333	0.5635	0.361067	0.165967		516.432	1.77084	1.58816	1.1863	0.82664
494.034	0.0643333	0.0774	0.20055	0.3379	0.3261	0.1683	0.497	0.564	0.362867	0.1683		516.792	1.76196	1.61252	1.15715	0.8198
494.367	0.0627	0.07545	0.2002	0.338733	0.323833	0.165567	0.495033	0.5634	0.361833	0.166733		517.152	1.75156	1.5958	1.18955	0.81244
494.701	0.0621	0.07495	0.20005	0.341767	0.3284	0.1673	0.4998	0.566375	0.363	0.167667		517.512	1.7648	1.6148	1.1875	0.81348
495.034	0.0638	0.0763	0.20105	0.342967	0.330033	0.167367	0.500833	0.566675	0.3631	0.167967		517.871	1.7746	1.59936	1.19645	0.8078
495.368	0.0646333	0.07725	0.2016	0.346633	0.3336	0.168833	0.5044	0.56945	0.364467	0.170833		518.231	1.77292	1.5784	1.19625	0.82492
495.701	0.0648667	0.07795	0.2014	0.348967	0.3361	0.169433	0.506	0.570975	0.365333	0.1701		518.591	1.7678	1.59556	1.18365	0.81248
496.035	0.065	0.07865	0.2025	0.350967	0.336467	0.169633	0.5068	0.573725	0.365367	0.1733		518.95	1.76732	1.591	1.225	0.82988
496.368	0.0635667	0.0769	0.2011	0.350067	0.337233	0.168433	0.505233	0.570975	0.364833	0.170533		519.31	1.78512	1.58088	1.19695	0.7938
496.702	0.0674667	0.0786	0.20445	0.354767	0.3412	0.1715	0.511767	0.576625	0.369467	0.174333		519.669	1.79408	1.60336	1.22275	0.81644
497.035	0.0659	0.07945	0.2044	0.353367	0.340767	0.170133	0.5107	0.57395	0.366967	0.173567		520.029	1.78912	1.59748	1.2284	0.82096
497.368	0.0644667	0.0785	0.2027	0.3534	0.339	0.1687	0.5086	0.5706	0.367333	0.171733		520.388	1.79648	1.61424	1.22555	0.82072
497.701	0.0653333	0.079	0.2047	0.354867	0.340733	0.1686	0.511333	0.571475	0.366967	0.171167		520.748	1.77412	1.57224	1.22255	0.8228
498.035	0.0674333	0.07815	0.2041	0.356133	0.343633	0.169067	0.512333	0.57335	0.3696	0.172433		521.107	1.7842	1.60776	1.23565	0.81968
498.368	0.0675333	0.079	0.2054	0.355833	0.342367	0.168667	0.510533	0.5717	0.3702	0.172567		521.466	1.78868	1.62208	1.2355	0.8312
498.701	0.0672667	0.07935	0.20665	0.358067	0.342433	0.168867	0.5128	0.572525	0.371167	0.1745		521.826	1.77992	1.60952	1.2178	0.81972
499.034	0.0682333	0.07945	0.2075	0.359167	0.345733	0.1689	0.514433	0.575	0.371967	0.1744		522.185	1.80644	1.63552	1.24365	0.816
499.367	0.0670333	0.07755	0.2064	0.3599	0.344033	0.167867	0.514	0.57355	0.372233	0.173667		522.544	1.80772	1.62476	1.27225	0.83668
499.7	0.0663333	0.0773	0.2052	0.358467	0.3446	0.167133	0.5131	0.571825	0.3698	0.172333		522.903	1.79824	1.66988	1.2609	0.82392
500.033	0.0648667	0.0776	0.20415	0.3587	0.3454	0.166433	0.513133	0.571375	0.371967	0.171733		523.262	1.79408	1.61544	1.2734	0.84728
500.366	0.0675	0.07695	0.207	0.361033	0.347633	0.167033	0.514867	0.57235	0.3733	0.173367		523.621	1.80604	1.64716	1.27625	0.8406
500.699	0.0678333	0.07845	0.2087	0.3637	0.347767	0.169233	0.515367	0.5732	0.372767	0.173367		523.98	1.84696	1.66584	1.27155	0.82704
501.032	0.0689667	0.0795	0.20895	0.365933	0.352033	0.168267	0.5184	0.576	0.3763	0.176433		524.339	1.82932	1.6498	1.28875	0.8212
501.364	0.0675	0.0778	0.20685	0.364	0.348133	0.166767	0.514667	0.570525	0.373233	0.173667		524.698	1.8152	1.62128	1.30035	0.83392
501.697	0.0691667	0.0795	0.209	0.369967	0.351667	0.168733	0.517767	0.574925	0.377367	0.175167		525.057	1.81292	1.67288	1.29825	0.85096
502.03	0.0671667	0.07735	0.20685	0.365467	0.349667	0.166467	0.5151	0.573275	0.372467	0.1731		525.416	1.86248	1.66268	1.3039	0.84496
502.363	0.0693667	0.0794	0.20895	0.370833	0.351467	0.166833	0.5187	0.57355	0.377	0.174667		525.774	1.837	1.64824	1.29595	0.84692
502.695	0.0694	0.08005	0.21045	0.372967	0.353967	0.166533	0.520333	0.57485	0.376667	0.175567		526.133	1.84276	1.64544	1.29535	0.8328
503.028	0.0686667	0.0786	0.20995	0.372733	0.355533	0.1667	0.523467	0.5765	0.376967	0.1769		526.492	1.8632	1.65536	1.27995	0.83844
503.36	0.0697667	0.0802	0.21375	0.377433	0.3583	0.1696	0.524233	0.5802	0.380133	0.178067		526.85	1.89176	1.64936	1.3162	0.84864
503.693	0.0672333	0.07665	0.2077	0.372633	0.354633	0.164367	0.518233	0.573325	0.3754	0.174233		527.209	1.88456	1.6514	1.3359	0.84284
504.025	0.0684	0.0795	0.2099	0.375433	0.354967	0.1661	0.520133	0.57265	0.376567	0.175333		527.567	1.85428	1.65636	1.3467	0.85036
504.358	0.0684	0.0789	0.20895	0.376633	0.3563	0.165533	0.5223	0.572775	0.377633	0.175733		527.926	1.84316	1.6748	1.34945	0.83224
504.69	0.0698333	0.07965	0.21245	0.3796	0.359733	0.166967	0.522833	0.574975	0.379433	0.177067		528.284	1.8852	1.662	1.34095	0.84784
505.023	0.0711333	0.0815	0.21105	0.3791	0.359267	0.167533	0.5237	0.5743	0.379767	0.176367		528.643	1.87932	1.6646	1.33435	0.8482
505.355	0.0710667	0.0795	0.21235	0.380967	0.360567	0.166233	0.524433	0.5744	0.3796	0.178033		529.001	1.89156	1.6562	1.313	0.81984
505.687	0.0673	0.0767	0.2099	0.380133	0.357467	0.164033	0.5227	0.572275	0.378067	0.174533		529.359	1.91124	1.6456	1.32925	0.83196
506.02	0.0705	0.07955	0.2102	0.382533	0.361	0.1654	0.5243	0.57375	0.3813	0.176633		529.718	1.92232	1.64564	1.36375	0.83708
506.352	0.0706333	0.0808	0.21475	0.386567	0.365133	0.166767	0.5278	0.57595	0.382767	0.179467		530.076	1.92464	1.67068	1.374	0.83744
506.684	0.0711667	0.08125	0.2147	0.3872	0.3647	0.1664	0.525267	0.57425	0.381867	0.1782		530.434	1.9006	1.66652	1.366	0.84484
507.016	0.0713333	0.0811	0.2138	0.3877	0.365067	0.1667	0.5276	0.575625	0.3815	0.177533		530.792	1.89896	1.6736	1.354	0.85348
507.348	0.0723667	0.0817	0.2159	0.391633	0.367733	0.167	0.530133	0.57755	0.3839	0.180467		531.15	1.89996	1.64928	1.36805	0.83184
507.68	0.072	0.08085	0.21505	0.388633	0.3675	0.166033	0.5293	0.57645	0.383033	0.180133		531.508	1.91292	1.668	1.3774	0.81272
508.012	0.0739333	0.0822	0.2172	0.3906	0.3704	0.1666	0.5302	0.5789	0.3865	0.181233		531.866	1.90656	1.67356	1.35655	0.83728
508.344	0.0712667	0.0793	0.21395	0.388233	0.365767	0.165067	0.527233	0.571625	0.382	0.177467		532.224	1.93772	1.67264	1.37555	0.84672
508.676	0.0718333	0.07975	0.2152	0.390333	0.368667	0.165067	0.530733	0.575175	0.382467	0.179733		532.582	1.9068	1.67548	1.3769	0.8414
509.008	0.0738	0.08085	0.21535	0.390833	0.368933	0.165667	0.530233	0.5744	0.384667	0.179333		532.94	1.94772	1.72368	1.38555	0.8434
509.34	0.0733	0.08015	0.21655	0.392567	0.370667	0.164433	0.531967	0.57445	0.385833	0.178667		533.298	1.93016	1.72908	1.41815	0.87392
509.672	0.0708	0.07915	0.21365	0.3905	0.366767	0.1623	0.528967	0.57035	0.382967	0.1774		533.656	1.92372	1.707	1.40985	0.8578
510.003	0.0721667	0.07985	0.2151	0.391933	0.369	0.1639	0.529833	0.57215	0.384567	0.176867		534.013	1.96192	1.6822	1.4149	0.84072
510.335	0.0751	0.08135	0.2182	0.394933	0.372067	0.165567	0.532533	0.572325	0.387467	0.180767		534.371	1.98736	1.68188	1.40805	0.8528
510.667	0.0729667	0.0799	0.21765	0.394467	0.373	0.1646	0.530767	0.572525	0.387633	0.178167		534.729	1.98044	1.68532	1.4064	0.8692
510.999	0.0754333	0.0812	0.2189	0.397633	0.373767	0.164767	0.534133	0.572625	0.387833	0.179633		535.086	1.96024	1.69924	1.45015	0.85116
511.33	0.0754	0.08055	0.2185	0.3995	0.3756	0.165833	0.535367	0.574675	0.389233	0.181333		535.444	1.94912	1.71124	1.4301	0.85644
511.662	0.073	0.07995	0.218	0.398633	0.3738	0.163267	0.533867	0.571875	0.388733	0.1782		535.801	1.97676	1.70664	1.4011	0.85756
511.993	0.0722	0.07815	0.217	0.3997	0.374767	0.163233	0.534067	0.5736	0.389967	0.178967		536.159	1.98264	1.7156	1.4449	0.8608
512.325	0.0738333	0.0792	0.217	0.399233	0.3759	0.163833	0.5339	0.57085	0.3892	0.1783		536.516	1.95556	1.72416	1.446	0.86356
512.656	0.0734667	0.07935	0.2175	0.4	0.374767	0.162333	0.5334	0.57095	0.388567	0.1783		536.873	1.96012	1.72284	1.44615	0.86488
512.988	0.0750667	0.0811	0.2191	0.404333	0.379033	0.164067	0.537067	0.57485	0.390933	0.18		537.231	1.98728	1.72364	1.45805	0.85808
513.319	0.0753667	0.08195	0.2197	0.4071	0.379033	0.164867	0.536033	0.57335	0.390533	0.180867		537.588	2.0152	1.73172	1.4411	0.87096
513.65	0.0752667	0.0808	0.221	0.406867	0.379733	0.1643	0.5378	0.574425	0.392133	0.181133		537.945	2.0024	1.73544	1.4674	0.88308
513.982	0.0756	0.08045	0.2209	0.405767	0.3798	0.163033	0.5352	0.5734	0.3896	0.180467		538.302	2.01288	1.72724	1.47265	0.8952
514.313	0.0764333	0.08215	0.22405	0.4106	0.3835	0.164867	0.537267	0.5752	0.394167	0.182767		538.66	2.00768	1.74152	1.50075	0.87992
514.644	0.0765667	0.0822	0.22255	0.410733	0.382367	0.163867	0.538433	0.573025	0.392733	0.1815		539.017	2.02396	1.70556	1.471	0.87604
514.975	0.0775667	0.0815	0.22295	0.413167	0.382933	0.164467	0.539367	0.574975	0.394467	0.182733		539.374	1.99524	1.74688	1.49485	0.87388
515.306	0.0779333	0.082	0.2242	0.4158	0.385133	0.166167	0.542733	0.5761	0.394367	0.1839		539.731	2.0256	1.75808	1.469	0.87692
515.637	0.0755	0.08045	0.2241	0.414967	0.3855	0.1628	0.5408	0.57465	0.393767	0.1793		540.088	1.98424	1.74864	1.47105	0.89588
515.968	0.0756	0.0809	0.2222	0.416167	0.386067	0.1632	0.541433	0.573925	0.393067	0.180567		540.445	2.01156	1.75932	1.5331	0.88604
516.299	0.0769667	0.08215	0.2237	0.4163	0.387833	0.163233	0.542	0.57345	0.395233	0.181933		540.801	2.08352	1.76132	1.50165	0.89276
516.63	0.0796333	0.0836	0.2252	0.422667	0.3929	0.165767	0.5471	0.5774	0.3983	0.183967		541.158	2.03936	1.77832	1.50555	0.90572
516.961	0.0779333	0.08265	0.2258	0.424867	0.3922	0.164867	0.546667	0.5766	0.3965	0.184867		541.515	2.0234	1.77544	1.5238	0.86772
517.292	0.0788333	0.0849	0.22695	0.424833	0.394433	0.165967	0.5487	0.579225	0.399867	0.185967		541.872	2.05936	1.76292	1.51155	0.86856
517.623	0.0776667	0.0822	0.2249	0.425067	0.392167	0.164467	0.547267	0.575075	0.396467	0.185133		542.228	2.09412	1.751	1.53135	0.86676
517.954	0.0783333	0.08215	0.22495	0.424333	0.394967	0.165067	0.5493	0.5753	0.397133	0.185967		542.585	2.10644	1.75536	1.5248	0.8894
518.285	0.0772667	0.0818	0.22315	0.423767	0.393167	0.1625	0.545367	0.5709	0.394667	0.183533		542.942	2.06428	1.75944	1.54605	0.90076
518.615	0.0778	0.08125	0.2258	0.426067	0.3945	0.163733	0.5466	0.573325	0.397467	0.183633		543.298	2.03664	1.751	1.5543	0.87708
518.946	0.0781	0.0798	0.224	0.426033	0.395567	0.1626	0.548367	0.572025	0.396133	0.1832		543.655	2.07488	1.78376	1.5677	0.87876
519.277	0.0789333	0.0816	0.2246	0.426467	0.3938	0.162967	0.546067	0.571825	0.3981	0.1828		544.011	2.07164	1.76156	1.55305	0.88408
519.607	0.0778667	0.0818	0.2256	0.423233	0.392733	0.161267	0.5453	0.56835	0.396633	0.181733		544.367	2.09564	1.76288	1.54595	0.88988
519.938	0.0806	0.0828	0.2266	0.426067	0.394367	0.162767	0.545667	0.57005	0.399133	0.184133		544.724	2.0698	1.80456	1.56015	0.88472
520.268	0.0799	0.0822	0.22845	0.428133	0.395333	0.1632	0.548167	0.5724	0.401033	0.183067		545.08	2.05568	1.78936	1.5756	0.88904
520.599	0.0805	0.082	0.22705	0.425533	0.395867	0.161967	0.546633	0.56845	0.399233	0.1825		545.436	2.08884	1.7928	1.5721	0.8916
520.929	0.0815	0.0833	0.22695	0.4306	0.397267	0.163	0.549533	0.57025	0.4034	0.184733		545.793	2.11764	1.77152	1.57815	0.89696
521.26	0.0802333	0.0817	0.22735	0.430267	0.396667	0.161467	0.549967	0.5678	0.4011	0.182867		546.149	2.09332	1.76512	1.5939	0.87508
521.59	0.0800667	0.0824	0.2292	0.430133	0.400367	0.162167	0.550133	0.5693	0.400967	0.183233		546.505	2.09588	1.81996	1.57875	0.8976
521.92	0.0797	0.08095	0.22715	0.432933	0.399967	0.161833	0.5488	0.569925	0.401233	0.183833		546.861	2.101	1.77196	1.5773	0.92708
522.251	0.0792	0.08015	0.22745	0.4325	0.4004	0.160833	0.549767	0.568675	0.401467	0.182533		547.217	2.12752	1.81408	1.60665	0.92224
522.581	0.0804	0.0815	0.22925	0.435367	0.4045	0.161967	0.552267	0.56965	0.4038	0.1845		547.573	2.12492	1.77604	1.6281	0.8998
522.911	0.0804333	0.08155	0.23125	0.438933	0.405633	0.162233	0.553967	0.574625	0.404733	0.185		547.929	2.12432	1.79748	1.6377	0.93112
523.241	0.0831	0.0844	0.2314	0.443933	0.411267	0.163867	0.558367	0.576575	0.407967	0.187567		548.285	2.11896	1.79788	1.62265	0.89456
523.571	0.0813	0.08095	0.23135	0.4451	0.410833	0.162167	0.558	0.575925	0.4062	0.186167		548.641	2.1436	1.80376	1.6366	0.88256
523.901	0.0835667	0.08445	0.23355	0.448467	0.413833	0.164567	0.558367	0.577425	0.408633	0.1895		548.997	2.17448	1.8036	1.6185	0.91428
524.232	0.0857333	0.085	0.23445	0.449833	0.415867	0.165333	0.562067	0.5785	0.4094	0.189667		549.352	2.1316	1.80856	1.64635	0.9014
524.562	0.0827	0.08285	0.2326	0.449667	0.416367	0.1643	0.563067	0.576225	0.407033	0.187767		549.708	2.14752	1.80324	1.67755	0.90944
524.891	0.0811	0.08215	0.2314	0.453567	0.415433	0.164467	0.5626	0.576425	0.4065	0.189233		550.064	2.21172	1.85216	1.6574	0.929
525.221	0.0837333	0.0838	0.23355	0.452867	0.418533	0.1644	0.562133	0.57775	0.4089	0.189867		550.419	2.10856	1.81788	1.6651	0.89908
525.551	0.0819333	0.08235	0.23115	0.451833	0.415633	0.162367	0.558933	0.572575	0.406133	0.188433		550.775	2.19904	1.86744	1.70295	0.92436
525.881	0.0843333	0.0835	0.2334	0.453467	0.415433	0.164933	0.5614	0.574125	0.4077	0.189833		551.13	2.15576	1.80172	1.68075	0.95576
526.211	0.0812	0.0819	0.2299	0.4523	0.415867	0.161733	0.5612	0.57065	0.406033	0.187167		551.486	2.15656	1.84356	1.6378	0.92248
526.541	0.0828333	0.0829	0.2325	0.453567	0.416867	0.162933	0.561	0.5723	0.408333	0.187933		551.841	2.21292	1.82416	1.72015	0.92836
526.87	0.0854667	0.0852	0.2346	0.458967	0.422033	0.165367	0.565467	0.574825	0.408633	0.190567		552.197	2.24752	1.87912	1.7422	0.905
527.2	0.0844333	0.08385	0.2341	0.461233	0.425133	0.164867	0.565833	0.57455	0.4083	0.190433		552.552	2.19912	1.86156	1.7023	0.92708
527.53	0.0847333	0.08285	0.23345	0.462567	0.4246	0.163967	0.566167	0.57445	0.4086	0.190167		552.907	2.1682	1.80664	1.6513	0.9274
527.859	0.0848	0.08335	0.234	0.465367	0.4275	0.163933	0.5704	0.57625	0.4106	0.190367		553.263	2.23844	1.8332	1.70665	0.95296
528.189	0.0852	0.08405	0.235	0.465833	0.4276	0.1641	0.5709	0.5768	0.410933	0.190367		553.618	2.25876	1.85752	1.71695	0.95344
528.518	0.0855333	0.0841	0.2328	0.466	0.426533	0.163867	0.5709	0.57615	0.413467	0.190467		553.973	2.2682	1.86672	1.71525	0.91716
528.848	0.0849667	0.08335	0.23435	0.4671	0.426433	0.163067	0.573267	0.576925	0.414467	0.190133		554.328	2.23912	1.86192	1.75545	0.92076
529.177	0.0834	0.08205	0.23205	0.4629	0.4243	0.161567	0.569267	0.573625	0.412167	0.187133		554.683	2.19756	1.8042	1.7284	0.90716
529.506	0.0835	0.0817	0.2321	0.458933	0.421067	0.1609	0.564833	0.56845	0.410567	0.186867		555.038	2.21112	1.87268	1.73945	0.9512
529.836	0.0837333	0.0815	0.2319	0.4568	0.4182	0.159733	0.561467	0.5636	0.410867	0.185167		555.393	2.21136	1.84716	1.74385	0.94028
530.165	0.0835	0.08195	0.23245	0.456033	0.4166	0.159967	0.559433	0.5617	0.411233	0.1839		555.748	2.2666	1.87116	1.72175	0.94504
530.494	0.0823	0.0796	0.23145	0.454233	0.4142	0.157733	0.557767	0.55955	0.411	0.182867		556.103	2.27832	1.84168	1.78285	0.94296
530.824	0.0834667	0.08145	0.23295	0.455033	0.4167	0.158	0.558733	0.558525	0.4116	0.183633		556.458	2.27584	1.84972	1.76755	0.99212
531.153	0.0848	0.08195	0.2353	0.4584	0.418833	0.158733	0.560133	0.559975	0.4137	0.184133		556.813	2.24556	1.85536	1.7584	0.92492
531.482	0.0849333	0.08185	0.23485	0.461667	0.422033	0.160333	0.562267	0.5619	0.416033	0.186567		557.168	2.28732	1.92656	1.8206	0.98352
531.811	0.0863333	0.0827	0.2359	0.465167	0.427567	0.1607	0.565733	0.564325	0.415033	0.189133		557.522	2.256	1.91396	1.8026	0.9724
532.14	0.0868	0.0839	0.23825	0.470133	0.432267	0.1622	0.5698	0.567675	0.415667	0.188967		557.877	2.32452	1.8842	1.7599	0.95112
532.469	0.0873667	0.08335	0.2351	0.474033	0.4362	0.163	0.57	0.570075	0.417633	0.1894		558.232	2.279	1.86112	1.8636	0.9306
532.798	0.0861	0.08235	0.23495	0.475833	0.436	0.162267	0.5715	0.569225	0.415267	0.1895		558.586	2.3068	1.90704	1.80825	0.97144
533.127	0.0882333	0.08375	0.23605	0.4773	0.4379	0.163633	0.573367	0.57035	0.4178	0.190667		558.941	2.2816	1.93428	1.81075	0.93376
533.456	0.0879667	0.08345	0.23455	0.475433	0.4358	0.162167	0.569833	0.56815	0.416233	0.189833		559.295	2.33092	1.87676	1.87575	0.9616
533.785	0.0881	0.08315	0.2362	0.476233	0.436133	0.162033	0.5711	0.569525	0.4159	0.189867		559.65	2.32136	1.92736	1.8741	0.95428
534.113	0.0893	0.08485	0.23705	0.4768	0.436233	0.162033	0.570167	0.566525	0.417567	0.1895		560.004	2.28908	1.94876	1.7647	0.95228
534.442	0.0893333	0.08445	0.2379	0.4758	0.434033	0.161733	0.570433	0.5672	0.4186	0.188867		560.358	2.34012	1.8924	1.84465	0.94188
534.771	0.0874333	0.0817	0.23645	0.475167	0.435333	0.161033	0.5687	0.565125	0.418667	0.186967		560.713	2.292	1.9846	1.89965	0.97944
535.1	0.0904667	0.0832	0.23895	0.479933	0.437133	0.161433	0.571333	0.5656	0.418867	0.1883		561.067	2.37588	1.92728	1.8053	0.96404
535.428	0.0913333	0.0858	0.24155	0.4829	0.440367	0.164767	0.5727	0.56705	0.4217	0.191767		561.421	2.33848	1.9246	1.90545	0.99064
535.757	0.0929667	0.0873	0.24275	0.486767	0.4455	0.164433	0.576233	0.57135	0.423167	0.1929		561.775	2.33228	1.87792	1.81905	0.96608
536.085	0.092	0.0851	0.2423	0.488833	0.448333	0.1656	0.578633	0.572325	0.425833	0.193333		562.129	2.34916	1.92868	1.85395	0.99928
536.414	0.0913	0.08485	0.2424	0.489333	0.447367	0.164733	0.578767	0.570825	0.422933	0.192667		562.483	2.40932	1.88928	1.8773	0.98168
536.742	0.0930667	0.08605	0.2427	0.492367	0.449833	0.165333	0.579833	0.572975	0.424733	0.1937		562.837	2.40204	1.91348	1.876	0.98252
537.071	0.0920333	0.08565	0.2424	0.492933	0.449233	0.1651	0.579	0.5718	0.425567	0.193867		563.191	2.4334	1.91268	1.87235	0.97168
537.399	0.0925333	0.08575	0.24285	0.4954	0.451067	0.165367	0.581467	0.574475	0.428367	0.1933		563.545	2.37016	1.9324	1.9276	0.9602
537.728	0.092	0.08405	0.24135	0.491867	0.447333	0.162867	0.578333	0.569675	0.424767	0.190667		563.899	2.4582	1.9396	1.94555	0.97644
538.056	0.0940333	0.08815	0.24565	0.4962	0.4544	0.1656	0.582933	0.57295	0.4278	0.1954		564.253	2.36248	1.9758	1.8798	0.96792
538.384	0.0954	0.08825	0.24575	0.5	0.454833	0.1657	0.583433	0.573575	0.431167	0.194967		564.607	2.41424	1.9574	1.90375	1.02088
538.712	0.0955	0.08715	0.24755	0.5011	0.4571	0.166967	0.585567	0.572725	0.4299	0.194633		564.96	2.44392	1.9434	1.9048	0.99752
539.041	0.0949333	0.08795	0.2459	0.5029	0.458233	0.1663	0.584867	0.57235	0.431067	0.195567		565.314	2.4472	1.94144	1.99485	0.98912
539.369	0.0955333	0.08755	0.24645	0.5095	0.462933	0.167333	0.5906	0.57785	0.4302	0.198133		565.668	2.39148	1.97352	1.94795	0.99544
539.697	0.0986333	0.0901	0.25115	0.512767	0.468033	0.168867	0.590133	0.58115	0.431833	0.200067		566.021	2.43624	1.90924	1.93675	0.98192
540.025	0.0997333	0.09075	0.25325	0.519267	0.4763	0.172	0.598	0.58465	0.434467	0.202433		566.375	2.47556	1.96712	1.94905	0.96504
540.353	0.0997667	0.0879	0.25125	0.521	0.4781	0.1699	0.596667	0.58375	0.4329	0.200933		566.728	2.43824	2.01388	1.9517	0.9694
540.681	0.0984	0.089	0.2505	0.5205	0.476433	0.169767	0.5961	0.581925	0.432667	0.2006		567.082	2.45952	1.94184	1.9957	0.97648
541.009	0.0971	0.08725	0.2497	0.518433	0.474533	0.168767	0.5957	0.5789	0.432233	0.199133		567.435	2.46716	1.97516	1.95065	0.99012
541.337	0.0977667	0.08715	0.24765	0.517567	0.473133	0.168667	0.5943	0.579975	0.431933	0.198333		567.789	2.49364	1.9786	1.9812	0.99504
541.665	0.0981667	0.08885	0.2494	0.5179	0.4748	0.168467	0.5949	0.578075	0.4347	0.1984		568.142	2.48372	1.96708	1.9896	0.99524
541.992	0.0967333	0.0875	0.24855	0.5153	0.4713	0.1666	0.5921	0.576275	0.4335	0.196		568.495	2.43684	1.968	1.97605	0.9812
542.32	0.0969333	0.0865	0.248	0.5123	0.4684	0.165467	0.5899	0.5723	0.4315	0.1948		568.849	2.51916	1.95676	2.04515	0.96696
542.648	0.0957333	0.0853	0.24725	0.511067	0.465267	0.163733	0.586667	0.569275	0.432667	0.1937		569.202	2.53292	1.94436	1.99945	0.981
542.975	0.0951667	0.08445	0.24905	0.509367	0.464733	0.1629	0.586933	0.568825	0.431867	0.193067		569.555	2.51828	1.9424	2.04475	1.01968
543.303	0.0967667	0.08665	0.2511	0.5127	0.467833	0.1646	0.5896	0.569675	0.4344	0.1949		569.908	2.4588	1.99904	2.0893	1.02348
543.631	0.0972333	0.0874	0.252	0.514433	0.469533	0.1652	0.5918	0.570775	0.436367	0.194667		570.261	2.50372	1.96416	2.02255	0.99276
543.958	0.0993333	0.0886	0.2541	0.518267	0.4716	0.166233	0.5904	0.571675	0.4385	0.196767		570.614	2.5362	1.98112	2.093	1.03972
544.286	0.0982333	0.08815	0.2539	0.5158	0.47	0.1644	0.589333	0.568775	0.437767	0.195167		570.967	2.57448	1.98652	2.09735	1.023
544.613	0.0979	0.08645	0.2525	0.518033	0.472133	0.163833	0.590967	0.570025	0.4374	0.192867		571.32	2.62704	1.992	1.99525	0.99852
544.941	0.0998	0.08745	0.2556	0.523667	0.4767	0.167333	0.595967	0.572175	0.438833	0.197067		571.673	2.55696	2.01044	2.0739	1.03708
545.268	0.101367	0.09015	0.25825	0.529833	0.484667	0.1691	0.601767	0.5788	0.4428	0.1995		572.025	2.50688	2.00768	2.04885	1.03208
545.595	0.100667	0.08825	0.25785	0.531933	0.484667	0.167433	0.600033	0.5788	0.440367	0.198733		572.378	2.63032	2.00268	2.08805	1.0224
545.923	0.1035	0.09085	0.2609	0.535833	0.490467	0.169133	0.604733	0.580775	0.442767	0.2016		572.731	2.5644	2.02524	2.07195	1.01864
546.25	0.102633	0.089	0.2607	0.537767	0.4909	0.169567	0.6041	0.581075	0.4407	0.201533		573.084	2.63936	2.03868	2.1306	0.98128
546.577	0.1031	0.0902	0.26055	0.5382	0.491033	0.1693	0.604367	0.5803	0.442333	0.201233		573.436	2.59708	1.9978	2.0824	1.03936
546.904	0.103133	0.08975	0.25895	0.5381	0.491067	0.168233	0.6031	0.578275	0.4418	0.200233		573.789	2.58408	1.99976	2.1172	1.01772
547.232	0.1049	0.09005	0.26155	0.542633	0.494	0.168767	0.6079	0.580825	0.4445	0.202367		574.141	2.56684	2.04152	2.1307	1.02348
547.559	0.105833	0.0916	0.26245	0.543067	0.494633	0.1702	0.605433	0.580825	0.446067	0.2016		574.494	2.65352	2.01552	2.0954	1.05472
547.886	0.104767	0.09195	0.2627	0.542533	0.492033	0.171133	0.604333	0.57895	0.4465	0.2019		574.846	2.60912	2.05956	2.14765	1.01932
548.213	0.107567	0.0935	0.26555	0.5459	0.497967	0.172033	0.609633	0.58195	0.449033	0.204267		575.199	2.6198	2.05916	2.17345	0.99804
548.54	0.107033	0.09195	0.2661	0.546733	0.498367	0.1714	0.609	0.5834	0.4496	0.202733		575.551	2.58784	2.02508	2.12835	1.015
548.867	0.108467	0.0937	0.26725	0.546933	0.499867	0.1719	0.611767	0.5827	0.451333	0.2045		575.903	2.6298	2.03036	2.171	1.04092
549.194	0.110067	0.09605	0.2695	0.553667	0.504433	0.173067	0.6139	0.586075	0.455333	0.207267		576.256	2.60496	2.02856	2.20195	1.01932
549.52	0.1108	0.09425	0.2702	0.5542	0.505933	0.173133	0.6143	0.58605	0.454367	0.2062		576.608	2.69736	2.06404	2.1862	1.0054
549.847	0.109767	0.09345	0.2703	0.558667	0.5094	0.174633	0.616967	0.58705	0.454367	0.207233		576.96	2.64796	2.07088	2.15875	1.08556
550.174	0.112067	0.09595	0.27305	0.558267	0.508667	0.175733	0.617433	0.5871	0.455533	0.209467		577.312	2.69508	2.05912	2.1646	1.01072
550.501	0.1114	0.0961	0.27345	0.563267	0.515733	0.1754	0.622567	0.589175	0.4582	0.21		577.664	2.64984	2.06528	2.1841	1.033
550.827	0.113167	0.0941	0.2728	0.567633	0.517467	0.174	0.621867	0.59145	0.456167	0.2091		578.016	2.688	2.0672	2.2307	1.03188
551.154	0.115433	0.0973	0.2771	0.572633	0.522833	0.177633	0.626733	0.5965	0.4612	0.2116		578.368	2.76296	2.1028	2.17765	1.04676
551.481	0.116	0.09625	0.2759	0.574967	0.527767	0.1798	0.6296	0.59825	0.4625	0.212733		578.72	2.74904	2.04956	2.1681	1.05636
551.807	0.116867	0.09675	0.2763	0.574933	0.529333	0.1802	0.6314	0.597975	0.461933	0.214067		579.072	2.74628	2.05312	2.2116	1.10388
552.134	0.1165	0.0951	0.27805	0.5797	0.5313	0.178633	0.632333	0.598825	0.464767	0.2123		579.424	2.81816	2.09652	2.22545	1.03384
552.46	0.1158	0.0967	0.2754	0.575	0.5285	0.178833	0.6286	0.593925	0.462733	0.2138		579.775	2.70564	2.11084	2.2149	1.0912
552.786	0.1148	0.0958	0.27745	0.576533	0.527767	0.1776	0.629533	0.5949	0.461833	0.211533		580.127	2.74104	2.04884	2.23375	1.07436
553.113	0.116733	0.09745	0.2788	0.5795	0.530033	0.178233	0.630933	0.59585	0.463533	0.214367		580.479	2.7882	2.08224	2.20795	1.0618
553.439	0.117633	0.09715	0.28235	0.581033	0.532367	0.1791	0.6326	0.5963	0.4628	0.2141		580.831	2.85504	2.10492	2.27085	1.07732
553.765	0.114967	0.09445	0.27575	0.578933	0.5289	0.175133	0.6322	0.59265	0.463433	0.211067		581.182	2.77068	2.0918	2.2794	1.05856
554.092	0.1176	0.097	0.28135	0.581933	0.533833	0.179367	0.631967	0.594175	0.465167	0.211667		581.534	2.82632	2.11044	2.31015	1.03572
554.418	0.1146	0.0943	0.2785	0.582533	0.531267	0.177067	0.630033	0.592175	0.464433	0.210633		581.885	2.77456	2.11692	2.3327	1.02976
554.744	0.1164	0.0968	0.2809	0.5825	0.534667	0.176767	0.6332	0.592675	0.4667	0.212333		582.237	2.77076	2.16904	2.28995	1.08932
555.07	0.1203	0.0982	0.284	0.585633	0.539167	0.181833	0.635433	0.595	0.4678	0.2146		582.588	2.80504	2.14176	2.39285	1.07664
555.396	0.119133	0.0957	0.2831	0.587333	0.538167	0.180367	0.6353	0.59495	0.467267	0.2129		582.939	2.8	2.08368	2.31665	1.04836
555.722	0.114333	0.09355	0.27855	0.5887	0.536833	0.174933	0.6344	0.592175	0.464467	0.2102		583.291	2.86736	2.14736	2.36955	1.04824
556.048	0.1162	0.09665	0.2847	0.591633	0.542167	0.1789	0.6388	0.59585	0.470367	0.212467		583.642	2.79576	2.12028	2.2486	1.1088
556.374	0.1175	0.0978	0.2833	0.5946	0.545133	0.177067	0.639867	0.5958	0.468233	0.211667		583.993	2.84948	2.09412	2.3625	1.1136
556.7	0.123267	0.09975	0.28755	0.599333	0.5504	0.182067	0.641767	0.597725	0.474433	0.216633		584.344	2.88144	2.19048	2.3062	1.0862
557.026	0.119967	0.09725	0.2872	0.599033	0.547967	0.1785	0.640433	0.5993	0.4733	0.214067		584.695	2.83812	2.16956	2.4358	1.07288
557.352	0.1217	0.09795	0.2874	0.604033	0.549867	0.180367	0.641933	0.5978	0.472967	0.215967		585.047	2.90792	2.13476	2.4017	1.13448
557.678	0.1221	0.09845	0.28945	0.6051	0.554567	0.1798	0.644667	0.600675	0.474367	0.2169		585.398	2.88636	2.15548	2.2863	1.0604
558.003	0.123233	0.10125	0.29265	0.610633	0.560267	0.1823	0.6471	0.604025	0.478733	0.218767		585.749	3.02536	2.1436	2.388	1.12268
558.329	0.121567	0.09885	0.2885	0.606867	0.554067	0.1808	0.640733	0.598225	0.473833	0.214667		586.1	2.96956	2.17132	2.3341	1.0872
558.655	0.1248	0.10155	0.29365	0.615833	0.560833	0.183333	0.648233	0.605025	0.4805	0.218567		586.45	2.8546	2.20676	2.47235	1.1088
558.98	0.123833	0.09975	0.28995	0.6108	0.5613	0.1823	0.6468	0.5992	0.476767	0.2166		586.801	2.88928	2.08112	2.374	1.0938
559.306	0.124767	0.09995	0.29495	0.616467	0.564333	0.183467	0.649633	0.602225	0.4798	0.218533		587.152	2.98	2.20532	2.36925	1.10548
559.632	0.125433	0.10045	0.29635	0.619267	0.5667	0.184867	0.6528	0.60515	0.481633	0.218333		587.503	2.83464	2.1646	2.4727	1.07336
559.957	0.126733	0.10195	0.29555	0.6215	0.568767	0.185233	0.6531	0.605575	0.479833	0.220467		587.853	2.96544	2.13492	2.51075	1.1014
560.282	0.1281	0.1017	0.29745	0.624967	0.572567	0.186467	0.6562	0.605775	0.484467	0.222167		588.204	2.97256	2.2294	2.48675	1.07516
560.608	0.127433	0.10155	0.2977	0.6252	0.570267	0.183767	0.654033	0.604375	0.480333	0.220133		588.555	2.96316	2.14744	2.4879	1.09284
560.933	0.1299	0.10345	0.2962	0.6254	0.573167	0.186933	0.654933	0.60365	0.483133	0.2208		588.905	3.067	2.22064	2.3887	1.13268
561.259	0.128533	0.1029	0.2993	0.6295	0.575133	0.185333	0.6593	0.604825	0.4864	0.222767		589.256	2.97872	2.15508	2.4839	1.11164
561.584	0.129633	0.1017	0.2975	0.629967	0.576467	0.186633	0.653867	0.604875	0.484867	0.221533		589.606	2.97176	2.20752	2.42195	1.1596
561.909	0.130233	0.10375	0.29985	0.634233	0.577267	0.186167	0.659667	0.60535	0.488333	0.2224		589.957	2.97016	2.15532	2.5894	1.1568
562.234	0.126967	0.10095	0.29705	0.628867	0.5775	0.1836	0.654833	0.60195	0.483733	0.218667		590.307	3.10188	2.15276	2.50565	1.09508
562.559	0.128867	0.1033	0.30095	0.6295	0.5799	0.184467	0.655833	0.601675	0.484367	0.220967		590.657	3.12496	2.18116	2.5125	1.08832
562.885	0.131367	0.10305	0.29865	0.6338	0.581733	0.1863	0.659633	0.605375	0.485933	0.2193		591.008	3.13064	2.20816	2.55285	1.15808
563.21	0.133733	0.1018	0.3011	0.6374	0.587267	0.186367	0.6608	0.606575	0.490867	0.222867		591.358	3.10488	2.13924	2.45135	1.13852
563.535	0.1332	0.10465	0.30305	0.641533	0.592033	0.187867	0.6685	0.6098	0.490967	0.223233		591.708	3.04708	2.20032	2.53355	1.13352
563.86	0.1327	0.1021	0.30035	0.642067	0.5885	0.188133	0.665767	0.609325	0.488433	0.224067		592.058	3.06264	2.19972	2.49515	1.08792
564.185	0.132667	0.1006	0.3007	0.643333	0.590467	0.1874	0.6604	0.60655	0.4888	0.222		592.408	3.22996	2.22384	2.57805	1.11284
564.509	0.131967	0.10245	0.3023	0.642967	0.5944	0.186467	0.6641	0.60685	0.490633	0.2219		592.758	3.07344	2.2388	2.5978	1.09564
564.834	0.1329	0.10245	0.3051	0.649667	0.5995	0.1889	0.670267	0.6094	0.492	0.227767		593.108	3.10968	2.18	2.5613	1.08304
565.159	0.1345	0.10515	0.30735	0.654433	0.604467	0.191067	0.673967	0.612925	0.4945	0.226033		593.458	3.05164	2.24372	2.52095	1.10496
565.484	0.1357	0.10415	0.3044	0.655233	0.6029	0.190133	0.672167	0.611575	0.492233	0.2248		593.808	3.13752	2.17616	2.5287	1.11684
565.809	0.133833	0.1033	0.30455	0.657567	0.604433	0.1885	0.671467	0.611725	0.493467	0.224667		594.158	3.20016	2.29396	2.53905	1.16308
566.133	0.136767	0.10515	0.3063	0.6586	0.606933	0.1927	0.677033	0.611675	0.495767	0.225633		594.508	3.11224	2.2218	2.58695	1.14024
566.458	0.136533	0.1051	0.3072	0.6608	0.605967	0.1899	0.672033	0.6093	0.495133	0.225767		594.858	3.14796	2.2686	2.59195	1.12752
566.782	0.136567	0.1045	0.30575	0.6572	0.603433	0.190333	0.671	0.609125	0.494433	0.224833		595.207	3.20316	2.25708	2.5692	1.14436
567.107	0.1362	0.104	0.3036	0.660433	0.603733	0.190167	0.674433	0.609525	0.4971	0.225367		595.557	3.15996	2.31652	2.6237	1.0902
567.432	0.137767	0.1053	0.3085	0.6602	0.607033	0.1927	0.675433	0.61025	0.495833	0.227733		595.906	3.15016	2.24932	2.68835	1.15904
567.756	0.1373	0.105	0.30875	0.6589	0.6043	0.1907	0.670167	0.605725	0.4963	0.225133		596.256	3.21112	2.29032	2.6033	1.15692
568.08	0.140267	0.10675	0.31055	0.663267	0.610467	0.1937	0.675867	0.61135	0.5012	0.2277		596.606	3.25704	2.27656	2.6612	1.15704
568.405	0.136233	0.1036	0.30755	0.666167	0.6093	0.1905	0.673433	0.610075	0.4983	0.225633		596.955	3.20192	2.30608	2.60345	1.11956
568.729	0.1376	0.10485	0.3103	0.669567	0.613933	0.1919	0.679133	0.612225	0.500267	0.226233		597.304	3.09396	2.24372	2.6247	1.17436
569.053	0.1391	0.1045	0.31165	0.675933	0.618167	0.193133	0.682067	0.614025	0.503333	0.226		597.654	3.23888	2.29632	2.71615	1.15348
569.378	0.138967	0.1039	0.311	0.674667	0.617533	0.1906	0.6765	0.611225	0.500567	0.2248		598.003	3.18972	2.27596	2.66605	1.18332
569.702	0.141933	0.10685	0.31175	0.675633	0.621867	0.193433	0.6808	0.61405	0.5033	0.229433		598.352	3.18728	2.34332	2.72165	1.16444
570.026	0.1443	0.1101	0.31505	0.686267	0.627033	0.198133	0.686233	0.6187	0.506967	0.232433		598.702	3.24964	2.30872	2.69895	1.14672
570.35	0.143867	0.1088	0.31535	0.688867	0.632367	0.196667	0.69	0.620125	0.508867	0.229967		599.051	3.2146	2.2484	2.745	1.15832
570.674	0.145767	0.11085	0.3205	0.694267	0.638567	0.199667	0.694667	0.62375	0.511267	0.234933		599.4	3.21992	2.33532	2.726	1.17584
570.998	0.144733	0.10995	0.3193	0.696467	0.6374	0.2006	0.6922	0.621975	0.506167	0.234667		599.749	3.13836	2.33464	2.76955	1.188
571.322	0.142867	0.1068	0.31765	0.698333	0.638567	0.1955	0.6923	0.61975	0.508033	0.232033		600.098	3.21264	2.35412	2.75275	1.13844
571.646	0.146167	0.10895	0.3158	0.6987	0.639133	0.1951	0.692467	0.6206	0.508867	0.232667		600.447	3.2096	2.306	2.7195	1.20108
571.97	0.146433	0.1109	0.3195	0.701933	0.642633	0.1992	0.693767	0.619775	0.514133	0.233		600.796	3.22896	2.39128	2.78435	1.17756
572.294	0.149733	0.11225	0.3214	0.701367	0.643333	0.199833	0.695333	0.61965	0.512133	0.233667		601.145	3.32712	2.34068	2.8803	1.19736
572.618	0.147367	0.11015	0.31855	0.7012	0.6398	0.199133	0.694467	0.6191	0.511533	0.2322		601.494	3.50748	2.2732	2.7602	1.14916
572.942	0.1477	0.1107	0.3205	0.703533	0.642467	0.198733	0.696367	0.619825	0.5112	0.231733		601.843	3.29356	2.36972	2.8846	1.2058
573.265	0.148367	0.1113	0.3205	0.704533	0.644333	0.198833	0.694567	0.6188	0.5114	0.233		602.191	3.44248	2.40256	2.92795	1.20528
573.589	0.149767	0.11275	0.32285	0.704233	0.6474	0.200933	0.6965	0.61885	0.514433	0.234933		602.54	3.30732	2.30632	2.7239	1.1778
573.913	0.148333	0.11205	0.3198	0.7053	0.6464	0.200067	0.693967	0.61605	0.512067	0.233167		602.889	3.41296	2.34588	2.8598	1.18432
574.236	0.153433	0.11445	0.3259	0.714367	0.654167	0.202833	0.701467	0.62415	0.520767	0.236133		603.237	3.30332	2.31548	2.9521	1.20168
574.56	0.1543	0.113	0.32615	0.717267	0.6577	0.2033	0.7043	0.624325	0.518167	0.237367		603.586	3.347	2.32956	2.87195	1.1862
574.883	0.152033	0.11275	0.323	0.713167	0.659333	0.2027	0.7008	0.623325	0.517767	0.236933		603.934	3.35724	2.45	2.749	1.21012
575.207	0.156467	0.1174	0.3295	0.720733	0.663067	0.205433	0.705533	0.627	0.521167	0.2369		604.283	3.38372	2.41024	2.8166	1.16776
575.53	0.1556	0.1156	0.3259	0.720367	0.661333	0.2078	0.706633	0.626475	0.521467	0.236967		604.631	3.33988	2.364	2.88985	1.22868
575.853	0.1546	0.1149	0.32675	0.722533	0.6633	0.205167	0.707267	0.6268	0.524333	0.236133		604.98	3.32788	2.39616	2.91305	1.18592
576.177	0.1554	0.11475	0.32815	0.721033	0.664567	0.204333	0.705033	0.621775	0.523467	0.234767		605.328	3.423	2.39072	2.89855	1.21292
576.5	0.1575	0.11555	0.32615	0.7228	0.6667	0.205333	0.7077	0.622475	0.521533	0.2362		605.676	3.422	2.36464	2.8944	1.194
576.823	0.155933	0.11435	0.32625	0.725733	0.6673	0.204133	0.7105	0.62735	0.521467	0.235767		606.024	3.3938	2.29316	2.93255	1.26152
577.147	0.1556	0.11185	0.32625	0.7259	0.672033	0.2035	0.708767	0.626525	0.524167	0.235467		606.373	3.46384	2.4232	2.9114	1.20912
577.47	0.158033	0.111	0.3271	0.73	0.672533	0.204167	0.709867	0.627325	0.524867	0.2357		606.721	3.48832	2.41112	2.89275	1.1952
577.793	0.162633	0.11625	0.33245	0.736067	0.6783	0.209967	0.714467	0.629875	0.527833	0.2393		607.069	3.48216	2.40244	2.9361	1.22536
578.116	0.160267	0.11585	0.32805	0.737367	0.6786	0.208567	0.714433	0.6301	0.528667	0.239067		607.417	3.46364	2.39764	3.11605	1.22068
578.439	0.1655	0.119	0.3335	0.740933	0.683067	0.2121	0.716167	0.632675	0.532233	0.2431		607.765	3.5152	2.43444	3.06385	1.21316
578.762	0.161767	0.117	0.33275	0.7435	0.6841	0.209167	0.715767	0.63145	0.528567	0.240167		608.113	3.47296	2.42728	3.0996	1.21256
579.085	0.1611	0.11745	0.33075	0.742867	0.688	0.2086	0.716833	0.6362	0.530467	0.238633		608.461	3.544	2.40468	2.9536	1.20148
579.408	0.165033	0.11725	0.336	0.750133	0.6968	0.213867	0.7236	0.63725	0.532067	0.240767		608.809	3.42048	2.35148	2.99015	1.24032
579.731	0.167967	0.11925	0.3377	0.759133	0.700833	0.2105	0.726767	0.639875	0.535767	0.241667		609.156	3.54468	2.44552	3.0611	1.2226
580.053	0.170433	0.1203	0.3436	0.764367	0.708467	0.217667	0.7312	0.64635	0.539667	0.246933		609.504	3.53152	2.4632	3.0259	1.23516
580.376	0.167433	0.1208	0.33565	0.7623	0.702333	0.210967	0.725533	0.63985	0.539467	0.245267		609.852	3.49564	2.50008	3.0435	1.20108
580.699	0.1704	0.1224	0.33835	0.765667	0.711567	0.216833	0.7343	0.644825	0.5437	0.248633		610.199	3.59424	2.4332	3.0651	1.20332
581.022	0.169533	0.1186	0.33845	0.765467	0.709733	0.2144	0.730033	0.64335	0.540033	0.245667		610.547	3.48236	2.43248	3.09105	1.27364
581.344	0.1756	0.1244	0.3426	0.7749	0.7146	0.218867	0.735233	0.644975	0.5434	0.249067		610.895	3.57908	2.37232	3.06675	1.24712
581.667	0.170767	0.12165	0.34295	0.774	0.715633	0.217767	0.735367	0.647225	0.544367	0.2467		611.242	3.64924	2.35068	3.15145	1.2022
581.989	0.176767	0.12635	0.3452	0.782733	0.7239	0.219967	0.738667	0.651375	0.547433	0.250233		611.59	3.54472	2.43856	3.1071	1.24064
582.312	0.174933	0.12395	0.3465	0.786	0.725567	0.218767	0.7422	0.65115	0.546	0.251667		611.937	3.61444	2.3964	3.165	1.26456
582.634	0.176233	0.1245	0.34335	0.786833	0.723367	0.219033	0.742233	0.6531	0.547367	0.250733		612.284	3.72624	2.51364	2.9801	1.27488
582.957	0.177167	0.12395	0.34665	0.794	0.7309	0.219733	0.7466	0.653875	0.551967	0.2508		612.632	3.57124	2.40264	3.1726	1.25316
583.279	0.178933	0.12575	0.3474	0.791133	0.726533	0.221067	0.741233	0.651525	0.547467	0.252767		612.979	3.63368	2.49964	3.04695	1.24956
583.602	0.174133	0.12545	0.34325	0.792567	0.732133	0.2191	0.744267	0.651125	0.5537	0.249267		613.326	3.61988	2.47676	3.13565	1.22056
583.924	0.180067	0.1266	0.34605	0.795133	0.7339	0.219167	0.7405	0.65165	0.549967	0.250767		613.673	3.60728	2.39552	3.3001	1.27588
584.246	0.1793	0.12375	0.34655	0.7998	0.738733	0.2215	0.7522	0.6547	0.5523	0.252933		614.02	3.62576	2.45144	3.1343	1.25772
584.568	0.1787	0.12375	0.34575	0.799967	0.737567	0.218567	0.744967	0.649975	0.55	0.251767		614.368	3.6934	2.3826	3.16525	1.23144
584.89	0.182133	0.12585	0.34935	0.806833	0.7427	0.2245	0.754433	0.658325	0.556433	0.2563		614.715	3.70444	2.42828	3.18135	1.30144
585.213	0.1807	0.1278	0.35	0.8069	0.745467	0.2216	0.752067	0.657675	0.5526	0.253533		615.062	3.6722	2.49852	3.33955	1.23112
585.535	0.180133	0.12485	0.34905	0.809667	0.7476	0.221067	0.754167	0.658475	0.552033	0.252167		615.408	3.803	2.48984	3.25735	1.2442
585.857	0.183533	0.12785	0.34805	0.8127	0.751933	0.226067	0.7532	0.6578	0.561333	0.253567		615.755	3.71408	2.49448	3.21385	1.26196
586.179	0.1833	0.12455	0.3481	0.813233	0.754067	0.222333	0.755567	0.657375	0.5597	0.2529		616.102	3.86596	2.45816	3.411	1.2678
586.501	0.187767	0.13245	0.3532	0.815633	0.756467	0.2274	0.759267	0.6613	0.5608	0.259933		616.449	3.9606	2.47644	3.2813	1.34924
586.823	0.187167	0.1319	0.3531	0.8167	0.759533	0.229233	0.761767	0.66055	0.5639	0.259067		616.796	3.7042	2.42324	3.404	1.30492
587.144	0.189333	0.1335	0.3554	0.827633	0.7618	0.230133	0.7639	0.666275	0.5664	0.259233		617.142	3.79172	2.54484	3.2691	1.291
587.466	0.191	0.1349	0.3534	0.828533	0.768833	0.231467	0.768433	0.666425	0.566167	0.261633		617.489	3.79352	2.45744	3.26475	1.28208
587.788	0.188	0.12965	0.3576	0.833367	0.772167	0.232767	0.768833	0.668025	0.565167	0.2612		617.836	3.83976	2.59416	3.4533	1.3142
588.11	0.191933	0.132	0.35645	0.833267	0.769667	0.2302	0.7684	0.665025	0.5641	0.2595		618.182	3.92896	2.56508	3.3158	1.29952
588.431	0.193567	0.1332	0.3595	0.840833	0.78	0.231667	0.775933	0.6702	0.5705	0.260667		618.529	3.74464	2.55044	3.3073	1.23076
588.753	0.193367	0.1328	0.35875	0.840067	0.780033	0.2324	0.771667	0.6686	0.567233	0.262567		618.875	3.7592	2.51252	3.38665	1.27776
589.075	0.1957	0.1356	0.36085	0.840467	0.781067	0.2351	0.774467	0.67125	0.572267	0.261867		619.221	3.81188	2.50228	3.24655	1.28192
589.396	0.191867	0.1324	0.35975	0.841767	0.777867	0.228667	0.7702	0.667825	0.567333	0.2614		619.568	3.87056	2.48168	3.37495	1.34924
589.718	0.191667	0.13145	0.3593	0.8442	0.7848	0.233067	0.773267	0.6678	0.567033	0.259933		619.914	3.96676	2.60376	3.27675	1.24728
590.039	0.197133	0.13335	0.35935	0.843533	0.783667	0.2338	0.774433	0.6675	0.571767	0.259367		620.26	3.929	2.49928	3.49545	1.2946
590.36	0.1994	0.1354	0.36175	0.8507	0.792067	0.2351	0.7797	0.6723	0.575133	0.263633		620.607	4.01188	2.53208	3.2544	1.3698
590.682	0.200867	0.13625	0.3654	0.8516	0.789033	0.236867	0.7798	0.670525	0.572833	0.263933		620.953	3.91256	2.57852	3.32065	1.34332
591.003	0.1986	0.13485	0.3641	0.857633	0.794167	0.2367	0.7826	0.67715	0.580233	0.262433		621.299	4.01908	2.63792	3.4828	1.31564
591.324	0.2023	0.1376	0.36425	0.8595	0.795433	0.237	0.7859	0.67535	0.5778	0.264		621.645	3.97896	2.5052	3.36795	1.33416
591.646	0.202633	0.1399	0.36475	0.8537	0.796233	0.2368	0.781567	0.673125	0.5793	0.263467		621.991	3.90324	2.57612	3.34375	1.3786
591.967	0.2003	0.13845	0.3669	0.8596	0.798733	0.240967	0.785033	0.67735	0.580567	0.263167		622.337	4.03604	2.5676	3.40585	1.33236
592.288	0.203733	0.13675	0.36695	0.8658	0.804167	0.2413	0.786733	0.677175	0.582233	0.265967		622.683	3.95008	2.64856	3.40455	1.35972
592.609	0.2001	0.13235	0.3638	0.871067	0.8054	0.236067	0.791333	0.674725	0.5804	0.261633		623.029	3.93208	2.62272	3.5153	1.33088
592.93	0.205433	0.1371	0.36695	0.874433	0.811933	0.240033	0.792133	0.6835	0.582167	0.265167		623.374	3.92496	2.62976	3.4336	1.38076
593.251	0.205133	0.1386	0.37245	0.8803	0.815167	0.242267	0.7934	0.68385	0.5862	0.267267		623.72	4.01772	2.58472	3.59935	1.29772
593.572	0.204833	0.1373	0.368	0.883667	0.817133	0.238633	0.797433	0.68145	0.5841	0.2665		624.066	3.81556	2.64356	3.4799	1.30048
593.893	0.209133	0.1418	0.3785	0.891067	0.8242	0.245033	0.800967	0.685825	0.588967	0.270033		624.412	3.96748	2.64288	3.4788	1.30896
594.214	0.213467	0.14255	0.3811	0.895767	0.8294	0.2505	0.808167	0.68965	0.594067	0.2714		624.757	4.19396	2.64824	3.5959	1.34328
594.535	0.211133	0.14255	0.37795	0.896533	0.836867	0.247167	0.8086	0.69035	0.593033	0.271967		625.103	4.12396	2.67128	3.53425	1.35368
594.856	0.209833	0.14235	0.3746	0.8974	0.834967	0.247433	0.805933	0.6883	0.5933	0.2734		625.448	4.13288	2.61184	3.71025	1.34616
595.176	0.210167	0.13975	0.37435	0.900267	0.8302	0.2435	0.804	0.68695	0.587667	0.269133		625.794	4.04252	2.67564	3.7246	1.35072
595.497	0.2133	0.1426	0.37765	0.9046	0.838767	0.244267	0.808933	0.6876	0.592167	0.2707		626.139	4.05436	2.671	3.5136	1.33056
595.818	0.216067	0.1455	0.37815	0.9128	0.845233	0.2489	0.811567	0.69395	0.593	0.273467		626.485	4.01476	2.73284	3.62995	1.3696
596.138	0.217733	0.1434	0.38285	0.919167	0.855833	0.252133	0.814633	0.6979	0.599133	0.275967		626.83	3.9772	2.66068	3.57735	1.365
596.459	0.215867	0.142	0.383	0.921833	0.854167	0.249633	0.815533	0.693975	0.5939	0.2734		627.175	4.119	2.6454	3.59115	1.38296
596.779	0.218267	0.1456	0.38335	0.9238	0.8552	0.2526	0.816533	0.69725	0.599633	0.273767		627.52	4.14628	2.64512	3.6538	1.37672
597.1	0.216833	0.14265	0.38565	0.919733	0.854367	0.2514	0.817767	0.694775	0.597433	0.274333		627.866	4.216	2.5692	3.663	1.3914
597.42	0.2204	0.146	0.3858	0.917767	0.853933	0.2537	0.816333	0.694475	0.601767	0.277333		628.211	4.09004	2.69132	3.7832	1.33136
597.741	0.216667	0.14325	0.3865	0.9205	0.8519	0.249733	0.816333	0.69165	0.600533	0.2725		628.556	4.1434	2.67068	3.6331	1.38756
598.061	0.214167	0.1419	0.37995	0.911	0.843633	0.246333	0.808633	0.685575	0.599733	0.267033		628.901	4.02912	2.74404	3.75755	1.47028
598.381	0.215667	0.1438	0.38445	0.907733	0.839933	0.2459	0.807967	0.684325	0.5985	0.266733		629.246	4.03728	2.63964	3.78365	1.3154
598.702	0.216167	0.14305	0.38725	0.909933	0.8433	0.248267	0.808733	0.68375	0.598867	0.2676		629.591	4.16056	2.61644	3.83745	1.40232
599.022	0.224067	0.1505	0.39335	0.9219	0.8559	0.254433	0.819967	0.6947	0.608133	0.276333		629.936	4.13116	2.66344	3.84895	1.42276
599.342	0.224767	0.1483	0.3918	0.927767	0.8626	0.250433	0.818533	0.694225	0.605033	0.273333		630.281	4.1954	2.74116	3.6827	1.3992
599.662	0.2259	0.1486	0.39365	0.932033	0.865	0.254933	0.816767	0.695975	0.6067	0.2757		630.625	4.08392	2.7354	3.6239	1.3908
599.982	0.228733	0.15075	0.3962	0.941	0.8725	0.254633	0.825767	0.700975	0.615233	0.277433		630.97	4.25248	2.66348	3.7531	1.34236
600.302	0.2321	0.1521	0.4016	0.943367	0.878967	0.259767	0.832533	0.706625	0.613967	0.283467		631.315	4.1532	2.72088	3.81255	1.39588
600.622	0.232333	0.1519	0.4023	0.9534	0.891	0.260233	0.8396	0.71035	0.6216	0.2815		631.659	4.09252	2.6726	3.9649	1.47152
600.942	0.2315	0.15085	0.3973	0.949067	0.885567	0.257233	0.833033	0.704375	0.6141	0.279533		632.004	4.07252	2.66648	3.7812	1.37028
601.262	0.2351	0.1526	0.4035	0.959967	0.899033	0.2612	0.845033	0.710425	0.619933	0.282733		632.349	4.40348	2.72156	3.9441	1.3964
601.582	0.2392	0.1534	0.40685	0.970133	0.909267	0.263267	0.849633	0.718625	0.625967	0.2855		632.693	4.19176	2.67608	3.87445	1.48172
601.902	0.241633	0.15665	0.41035	0.978367	0.915767	0.267167	0.851267	0.720925	0.6307	0.2883		633.038	4.34128	2.76508	3.7364	1.40076
602.221	0.2439	0.15765	0.4131	0.9828	0.9204	0.2707	0.8558	0.724575	0.630133	0.291733		633.382	4.40572	2.63632	3.95965	1.438
602.541	0.244167	0.1573	0.41285	0.987933	0.922367	0.269167	0.855967	0.725425	0.628433	0.291267		633.726	4.44064	2.832	3.8467	1.44728
602.861	0.241133	0.15435	0.4129	0.989667	0.9257	0.266933	0.8557	0.723875	0.625	0.287167		634.071	4.19264	2.73624	3.9471	1.374
603.18	0.241167	0.1523	0.4086	0.991233	0.928233	0.267067	0.856267	0.72275	0.623433	0.2875		634.415	4.394	2.7414	3.9697	1.3818
603.5	0.247733	0.1589	0.4133	1.0004	0.938433	0.272833	0.8646	0.727675	0.6304	0.2921		634.759	4.2992	2.68624	3.8687	1.42468
603.82	0.247167	0.1568	0.41525	1.00047	0.9387	0.272633	0.863633	0.727675	0.629167	0.293733		635.103	4.26588	2.7488	3.94725	1.468
604.139	0.246267	0.1572	0.4148	0.9997	0.9347	0.271533	0.8656	0.7266	0.629967	0.290233		635.447	4.34276	2.75812	3.96795	1.49528
604.458	0.243633	0.1551	0.4125	0.9934	0.928267	0.267767	0.859	0.7213	0.6293	0.283967		635.791	4.43016	2.79672	4.1407	1.46472
604.778	0.2437	0.1561	0.4148	0.990933	0.927067	0.2693	0.855033	0.717775	0.6293	0.283567		636.135	4.39132	2.7878	4.1142	1.46784
605.097	0.244233	0.15495	0.41615	0.999767	0.9322	0.269033	0.859867	0.72345	0.6337	0.2865		636.479	4.32896	2.87436	3.9444	1.47056
605.417	0.242867	0.15665	0.415	0.986533	0.9193	0.2672	0.855767	0.715975	0.6291	0.283233		636.823	4.58996	2.85112	4.082	1.4842
605.736	0.2452	0.15545	0.4159	0.9889	0.918467	0.2674	0.8551	0.71435	0.630333	0.2822		637.167	4.3254	2.99992	4.0956	1.43376
606.055	0.241767	0.15615	0.4155	0.9873	0.916567	0.267533	0.852133	0.713575	0.631633	0.281933		637.511	4.34168	2.82332	3.9319	1.47708
606.374	0.248567	0.15895	0.42135	0.998233	0.928767	0.2716	0.860167	0.721275	0.637933	0.2863		637.855	4.45088	2.80392	4.10985	1.47152
606.693	0.250667	0.15845	0.4208	1.0017	0.9284	0.272533	0.859	0.721725	0.6379	0.285067		638.198	4.35812	2.73944	4.1121	1.47564
607.012	0.2505	0.16305	0.4227	1.0028	0.934867	0.273567	0.864167	0.72385	0.639067	0.289233		638.542	4.54756	2.8164	4.0436	1.45684
607.332	0.254533	0.1628	0.425	1.01263	0.945467	0.2754	0.869767	0.7268	0.639133	0.291667		638.886	4.405	2.84532	3.8805	1.45684
607.651	0.257333	0.16395	0.43015	1.02777	0.961267	0.2802	0.878667	0.73685	0.646833	0.293033		639.229	4.57696	2.88996	3.9688	1.4844
607.969	0.262267	0.16705	0.4352	1.03797	0.973933	0.281933	0.884767	0.7428	0.649833	0.296667		639.573	4.56704	2.85752	4.22185	1.46464
608.288	0.2675	0.17045	0.43955	1.0536	0.988967	0.283733	0.8915	0.74905	0.6507	0.301433		639.916	4.42844	2.87216	4.31945	1.56468
608.607	0.268033	0.1701	0.4371	1.06	0.993967	0.289167	0.893733	0.749725	0.653467	0.3009		640.26	4.53936	2.93692	4.142	1.53488
608.926	0.266267	0.16825	0.4364	1.05803	0.994667	0.286967	0.893933	0.749475	0.651267	0.299333		640.603	4.60436	2.85656	4.02295	1.51152
609.245	0.270333	0.1676	0.4411	1.0671	0.9992	0.2876	0.899367	0.7534	0.6576	0.3003		640.946	4.3578	2.9832	4.25185	1.44816
609.564	0.268467	0.16875	0.4398	1.06393	0.9972	0.286333	0.899967	0.749425	0.658333	0.298867		641.29	4.82676	2.81936	4.21345	1.5182
609.882	0.271633	0.1714	0.44465	1.0675	1.0002	0.291267	0.9019	0.751525	0.6632	0.303033		641.633	4.46636	2.87836	4.2639	1.56444
610.201	0.269467	0.1696	0.4399	1.0569	0.989067	0.2848	0.895967	0.747075	0.657033	0.298533		641.976	4.552	2.9266	4.3232	1.59504
610.519	0.2694	0.16915	0.4425	1.05253	0.984	0.2859	0.894133	0.746375	0.659933	0.297		642.319	4.4268	2.89156	4.03735	1.55976
610.838	0.262333	0.1653	0.4359	1.04467	0.976133	0.2788	0.883733	0.737625	0.6535	0.2912		642.662	4.86656	2.99032	4.23075	1.45556
611.157	0.269333	0.1697	0.44245	1.0556	0.986767	0.284267	0.893433	0.74605	0.6603	0.2997		643.005	4.5428	2.91528	4.4786	1.41
611.475	0.2679	0.16785	0.44275	1.05117	0.982433	0.282133	0.888333	0.740675	0.655033	0.2967		643.348	4.90328	2.88528	4.3314	1.63308
611.793	0.269233	0.1697	0.4432	1.05917	0.9945	0.285933	0.896067	0.746125	0.661767	0.2985		643.691	4.72116	2.98708	4.2834	1.46448
612.112	0.2723	0.17115	0.4481	1.06473	0.999033	0.2896	0.901	0.7486	0.6637	0.298767		644.034	4.66668	2.99232	4.3627	1.57108
612.43	0.276233	0.1723	0.4496	1.0703	1.00423	0.285967	0.900533	0.749425	0.665767	0.296533		644.377	4.88932	2.99464	4.25625	1.52492
612.748	0.278867	0.17535	0.45095	1.08233	1.01543	0.291567	0.908133	0.75475	0.670567	0.3013		644.72	4.84752	2.87352	4.5982	1.58496
613.067	0.280233	0.1783	0.45365	1.08253	1.02063	0.2973	0.909267	0.760175	0.6722	0.306167		645.062	4.79412	2.8714	4.65375	1.49696
613.385	0.285533	0.17605	0.4593	1.09633	1.03163	0.294767	0.919867	0.763525	0.677233	0.306367		645.405	4.58924	2.88652	4.3771	1.53208
613.703	0.2887	0.17805	0.4592	1.10463	1.04047	0.298133	0.9245	0.77085	0.678367	0.3086		645.748	4.66672	2.98452	4.36085	1.53304
614.021	0.2852	0.1782	0.45715	1.1001	1.03937	0.296467	0.923167	0.770125	0.6772	0.3044		646.09	4.85012	2.93156	4.57315	1.47464
614.339	0.291233	0.17925	0.46485	1.11123	1.0449	0.301833	0.9254	0.774275	0.6798	0.311067		646.433	4.59324	2.92832	4.3551	1.50016
614.657	0.292867	0.1828	0.4653	1.11917	1.05247	0.301267	0.9332	0.775075	0.682233	0.313967		646.775	4.7664	2.9616	4.4029	1.57732
614.975	0.296233	0.1827	0.4719	1.12407	1.06587	0.3072	0.936833	0.7814	0.690733	0.3147		647.118	4.89088	2.98896	4.3257	1.63264
615.293	0.300267	0.185	0.47655	1.1295	1.07	0.3081	0.947167	0.784525	0.6933	0.3214		647.46	4.67436	2.98984	4.60585	1.5178
615.611	0.297567	0.18745	0.47295	1.12597	1.0686	0.310133	0.943033	0.78085	0.690233	0.315833		647.803	4.76524	2.96716	4.46095	1.52004
615.929	0.302	0.18555	0.47385	1.13243	1.07377	0.308933	0.940267	0.782575	0.690267	0.3171		648.145	4.75204	3.09124	4.38	1.50508
616.246	0.301033	0.1834	0.4743	1.13307	1.0753	0.307967	0.9397	0.786075	0.690833	0.315867		648.487	4.87888	3.05272	4.41885	1.53672
616.564	0.306433	0.18855	0.47685	1.1445	1.08603	0.312033	0.9493	0.78915	0.695667	0.3206		648.829	4.78944	3.02708	4.74705	1.59928
616.882	0.303967	0.1843	0.47575	1.1481	1.08283	0.307433	0.944867	0.786475	0.694067	0.317967		649.171	5.03452	2.9032	4.79705	1.54012
617.199	0.3093	0.19165	0.48055	1.1592	1.09237	0.314767	0.9543	0.794125	0.698933	0.323		649.514	5.02824	3.00324	4.65685	1.53236
617.517	0.305733	0.1878	0.4803	1.1541	1.09853	0.311867	0.9506	0.7942	0.698	0.321533		649.856	4.96956	3.1528	4.47405	1.61672
617.835	0.307067	0.18485	0.48285	1.16177	1.09837	0.314267	0.951967	0.79255	0.703033	0.3191		650.198	5.08964	2.9934	4.4999	1.6368
618.152	0.309567	0.18815	0.48405	1.17033	1.10597	0.314767	0.963033	0.800225	0.7075	0.3217		650.539	4.9388	2.87888	4.5743	1.5936
618.47	0.311967	0.18915	0.48385	1.16603	1.09943	0.317633	0.958467	0.79605	0.7031	0.3199		650.881	4.8798	2.99212	4.5588	1.59884
618.787	0.3108	0.18715	0.48495	1.17037	1.10513	0.3119	0.959767	0.797325	0.7028	0.320333		651.223	5.18968	2.91868	4.7555	1.58424
619.104	0.3109	0.1886	0.4824	1.17817	1.11197	0.3133	0.962067	0.796725	0.705967	0.317733		651.565	5.1736	3.19412	4.75885	1.51896
619.422	0.3189	0.19375	0.4912	1.18607	1.1172	0.320533	0.962367	0.800625	0.71	0.3249		651.907	5.26636	2.99988	4.7263	1.59496
619.739	0.317	0.19395	0.4887	1.1801	1.1185	0.3213	0.9674	0.799875	0.709333	0.3248		652.248	5.07176	2.97104	4.52635	1.67364
620.056	0.317833	0.19215	0.49015	1.1887	1.13037	0.321167	0.969633	0.802175	0.7131	0.323267		652.59	4.90348	3.03036	4.61855	1.64812
620.373	0.321067	0.1974	0.49335	1.1929	1.13227	0.324267	0.971367	0.8049	0.7139	0.322567		652.932	4.83848	3.11924	4.6456	1.65708
620.69	0.3229	0.19975	0.49485	1.19693	1.13007	0.3244	0.976867	0.8063	0.719133	0.327733		653.273	5.30296	3.08528	4.8493	1.6606
621.008	0.329467	0.20005	0.4996	1.21017	1.13907	0.325867	0.980667	0.8118	0.719867	0.329633		653.615	5.19552	2.9468	4.8498	1.6982
621.325	0.327633	0.1993	0.49755	1.20523	1.13667	0.327367	0.978333	0.8105	0.719733	0.326533		653.956	5.04808	3.05212	4.7858	1.5926
621.642	0.336267	0.2088	0.50975	1.22167	1.16113	0.332833	0.994067	0.824725	0.731267	0.3363		654.298	5.10024	3.04708	4.7591	1.64572
621.959	0.327267	0.20195	0.50035	1.2164	1.15247	0.3288	0.984767	0.81675	0.7189	0.330067		654.639	5.29848	3.07964	4.97655	1.63212
622.275	0.3331	0.20615	0.5095	1.22547	1.16363	0.330167	0.992133	0.819775	0.724733	0.3315		654.98	5.30224	3.09832	5.357	1.64048
622.592	0.340233	0.20825	0.51335	1.22633	1.1617	0.3359	0.996133	0.81955	0.728167	0.335333		655.321	5.08376	3.0596	4.97445	1.5796
622.909	0.338	0.2096	0.51035	1.23683	1.17083	0.338733	0.997567	0.824375	0.7285	0.335		655.663	5.18968	3.1248	4.6976	1.69736
623.226	0.339867	0.2102	0.51185	1.2328	1.1756	0.338233	0.999567	0.824875	0.7306	0.3359		656.004	5.3612	3.12764	4.77325	1.69468
623.543	0.339467	0.2104	0.51195	1.24173	1.1783	0.336133	0.9992	0.822825	0.7291	0.3356		656.345	5.04656	3.13388	4.7084	1.6016
623.859	0.3482	0.2116	0.52115	1.25043	1.1846	0.339567	1.0091	0.831475	0.7394	0.338333		656.686	5.3358	3.01764	4.6995	1.70576
624.176	0.349	0.2103	0.5174	1.25017	1.1876	0.343967	1.01157	0.8337	0.740367	0.341633		657.027	5.0028	3.2	4.9715	1.69668
624.493	0.345533	0.2066	0.5113	1.25817	1.19113	0.337267	1.00643	0.83235	0.7344	0.3385		657.368	5.20064	3.062	4.65385	1.68416
624.809	0.351467	0.2151	0.5242	1.26493	1.19987	0.339467	1.01317	0.83445	0.739867	0.337467		657.709	5.38092	2.94256	5.14115	1.70376
625.126	0.352067	0.20815	0.518	1.26343	1.20967	0.342267	1.0123	0.839125	0.739433	0.338633		658.05	4.97992	3.11484	5.1003	1.8302
625.442	0.351933	0.2092	0.5234	1.28053	1.21983	0.342133	1.02133	0.843075	0.7414	0.339333		658.39	5.36588	3.19944	4.9207	1.71568
625.758	0.360933	0.21815	0.52725	1.2886	1.23433	0.3504	1.03593	0.849025	0.748567	0.3481		658.731	5.17276	3.16732	4.9401	1.6318
626.075	0.3642	0.21725	0.52985	1.29383	1.24013	0.3541	1.03317	0.85395	0.7546	0.345967		659.072	5.20428	3.19504	5.36685	1.69744
626.391	0.361067	0.2132	0.5251	1.29287	1.23837	0.345833	1.0319	0.84895	0.746733	0.3443		659.412	5.085	3.13732	5.0326	1.71256
626.707	0.357133	0.20955	0.52685	1.29523	1.23563	0.3467	1.03257	0.8493	0.751	0.343267		659.753	5.18928	3.20612	4.95805	1.67084
627.024	0.3552	0.20695	0.52475	1.291	1.2294	0.342933	1.02513	0.841775	0.7479	0.3378		660.094	5.08168	3.16568	5.12925	1.71176
627.34	0.3607	0.21155	0.52765	1.29657	1.23753	0.348233	1.03533	0.849775	0.7528	0.344733		660.434	5.0474	3.03088	5.4531	1.74272
627.656	0.366033	0.21615	0.5316	1.2945	1.23583	0.350167	1.03193	0.846925	0.755267	0.344333		660.775	5.36404	3.18896	5.12495	1.76024
627.972	0.3631	0.2185	0.53675	1.29453	1.2309	0.350467	1.03497	0.8451	0.756733	0.3434		661.115	5.45612	3.25008	5.11475	1.72684
628.288	0.363433	0.21765	0.53435	1.2886	1.23233	0.3526	1.02843	0.845325	0.753567	0.342733		661.455	5.31788	3.21896	5.1796	1.72156
628.604	0.3657	0.21705	0.5346	1.29807	1.2398	0.351	1.0376	0.847275	0.758333	0.341533		661.796	5.35188	3.17004	5.37005	1.66296
628.92	0.366567	0.21815	0.53265	1.2977	1.2398	0.3499	1.0348	0.843375	0.7582	0.3408		662.136	5.37628	3.1742	5.1709	1.66788
629.236	0.3698	0.2171	0.53745	1.30993	1.25093	0.3518	1.0418	0.849475	0.759667	0.346067		662.476	5.41472	3.37372	5.16595	1.69608
629.552	0.366567	0.2164	0.53555	1.31427	1.25403	0.3512	1.04503	0.855125	0.7624	0.341067		662.816	5.46688	3.26548	5.23	1.65204
629.867	0.374667	0.21855	0.54005	1.3231	1.26547	0.357033	1.0492	0.860725	0.7638	0.347567		663.156	5.58876	3.34236	5.23675	1.71048
630.183	0.377767	0.22795	0.54185	1.3317	1.26357	0.362	1.05033	0.8599	0.770167	0.350867		663.496	5.23612	3.37964	5.44545	1.88636
630.499	0.373867	0.2217	0.5423	1.34043	1.2713	0.3593	1.05337	0.860125	0.7683	0.346433		663.836	5.17708	3.15676	5.62785	1.735
630.815	0.3808	0.22425	0.5496	1.3511	1.2831	0.362967	1.05937	0.863475	0.774467	0.349067		664.176	5.674	3.01572	5.5584	1.68744
631.13	0.383667	0.2236	0.55165	1.35327	1.29007	0.3673	1.06197	0.87275	0.772667	0.350633		664.516	5.54612	3.23744	5.33705	1.81796
631.446	0.3898	0.23285	0.5521	1.36593	1.30183	0.368667	1.0737	0.87515	0.781867	0.357		664.856	5.47248	3.09728	5.41505	1.7434
631.761	0.39	0.23055	0.55075	1.36057	1.29953	0.369467	1.06887	0.875625	0.7783	0.352		665.196	5.42648	3.35172	5.3781	1.803
632.077	0.392633	0.2302	0.5551	1.37417	1.3061	0.372033	1.07443	0.883425	0.781933	0.360167		665.536	5.9442	3.22764	5.10995	1.94708
632.392	0.400933	0.24	0.56795	1.39343	1.32577	0.3808	1.08557	0.889675	0.793967	0.365833		665.875	5.33368	3.303	5.55535	1.89932
632.708	0.396633	0.231	0.55865	1.38737	1.32557	0.372733	1.07813	0.883225	0.785	0.360933		666.215	5.72024	3.16564	5.26905	1.791
633.023	0.401333	0.23765	0.57125	1.40473	1.34193	0.3793	1.09733	0.896275	0.794867	0.364867		666.555	5.22324	3.32812	5.5962	1.84112
633.338	0.407067	0.2419	0.57045	1.40873	1.34723	0.3809	1.09463	0.8976	0.7929	0.366033		666.894	5.60508	3.11808	5.33405	1.73792
633.653	0.408367	0.2373	0.56965	1.41767	1.35527	0.382633	1.10167	0.899275	0.8031	0.367667		667.234	5.5162	3.2656	5.44165	1.77624
633.969	0.407867	0.23835	0.57575	1.41653	1.35	0.3827	1.10137	0.89945	0.794967	0.365567		667.573	5.65944	3.18672	5.3452	1.75348
634.284	0.404333	0.2366	0.56825	1.41233	1.3487	0.380133	1.0968	0.899375	0.800067	0.362367		667.912	5.75396	3.2538	5.35385	1.8534
634.599	0.4062	0.2374	0.57125	1.41337	1.35093	0.379133	1.10253	0.8954	0.7962	0.361167		668.252	5.59164	3.34088	5.5287	1.7062
634.914	0.402867	0.2377	0.56725	1.41007	1.34357	0.377767	1.09643	0.89115	0.8005	0.358167		668.591	5.35864	3.26796	5.5596	1.7948
635.229	0.4113	0.2419	0.56815	1.41467	1.35723	0.382467	1.103	0.8937	0.803133	0.359933		668.93	5.46212	3.35964	5.6912	1.83408
635.544	0.412167	0.24175	0.57345	1.41947	1.35853	0.384	1.10267	0.89855	0.8072	0.362967		669.269	5.21144	3.14184	5.542	1.77672
635.859	0.416433	0.24055	0.5731	1.41987	1.35807	0.382033	1.10473	0.898675	0.802333	0.3662		669.609	5.68624	3.34892	5.5191	1.72652
636.174	0.4131	0.23795	0.5763	1.42777	1.36123	0.382467	1.1042	0.898025	0.8013	0.359167		669.948	5.852	3.26104	5.7453	1.85384
636.489	0.420067	0.24795	0.57695	1.43467	1.37323	0.3848	1.11193	0.9031	0.807367	0.3669		670.287	5.78908	3.2418	5.56345	1.87908
636.803	0.4234	0.25155	0.58445	1.44237	1.3818	0.3914	1.11537	0.909675	0.813	0.369867		670.626	5.76944	3.29372	5.2178	1.85084
637.118	0.426767	0.2485	0.58455	1.445	1.38533	0.393567	1.12317	0.9123	0.814633	0.370433		670.965	5.75424	3.25008	5.80625	1.84584
637.433	0.424067	0.24765	0.58415	1.4534	1.39637	0.392033	1.1233	0.911225	0.821733	0.370067		671.304	5.57624	3.2854	5.6004	1.91788
637.747	0.431833	0.25215	0.59065	1.4615	1.40407	0.394933	1.13723	0.92455	0.820133	0.373033		671.642	5.84496	3.3398	5.5205	1.89488
638.062	0.434267	0.25535	0.594	1.45633	1.3969	0.3979	1.1345	0.91385	0.821	0.377267		671.981	5.72552	3.39428	5.74765	1.8376
638.377	0.437067	0.25425	0.5987	1.47357	1.41237	0.3973	1.13637	0.923325	0.821733	0.3728		672.32	5.92284	3.28428	5.97195	1.82592
638.691	0.4389	0.25765	0.59325	1.47637	1.41657	0.403433	1.1364	0.928025	0.8251	0.3778		672.659	5.83696	3.29764	5.85885	1.84484
639.005	0.446667	0.25985	0.6013	1.49587	1.43997	0.4087	1.15197	0.93565	0.835933	0.3803		672.997	5.55644	3.3912	5.64425	1.91176
639.32	0.447233	0.2609	0.60535	1.49913	1.4431	0.4065	1.15243	0.938775	0.840867	0.379467		673.336	5.868	3.27292	5.63475	1.69296
639.634	0.443967	0.2595	0.6049	1.49197	1.4347	0.405233	1.15273	0.93475	0.832	0.377933		673.674	6.02068	3.3768	5.5669	1.86344
639.949	0.441533	0.25665	0.59895	1.48803	1.44073	0.4048	1.14507	0.930425	0.831433	0.3786		674.013	6.08856	3.5482	5.4457	1.89756
640.263	0.4525	0.26285	0.61135	1.5105	1.4521	0.4164	1.15783	0.9387	0.841167	0.382967		674.351	5.5172	3.4562	5.90975	1.92048
640.577	0.457367	0.2594	0.6144	1.5174	1.46363	0.4136	1.16603	0.94715	0.846367	0.3841		674.69	5.79708	3.415	6.1103	1.83576
640.891	0.4547	0.2568	0.6062	1.512	1.45923	0.410233	1.1659	0.938375	0.841633	0.378867		675.028	5.6098	3.48724	6.10515	1.93832
641.205	0.453667	0.2616	0.6116	1.52697	1.46937	0.414233	1.15937	0.948225	0.842533	0.3826		675.366	5.93608	3.54872	5.862	1.831
641.519	0.462167	0.2651	0.6178	1.5437	1.48753	0.4153	1.17947	0.9552	0.8498	0.384867		675.705	5.98932	3.35124	5.9737	1.97272
641.833	0.465967	0.26215	0.62145	1.54437	1.4828	0.4186	1.17497	0.95885	0.848233	0.388267		676.043	6.05524	3.11856	5.66165	1.94272
642.147	0.458367	0.2484	0.5984	1.5371	1.4717	0.406667	1.16593	0.955675	0.849167	0.384267		676.381	6.12696	3.22856	6.08895	1.89352
642.461	0.4667	0.2652	0.6202	1.55117	1.50503	0.425633	1.1788	0.958675	0.855767	0.381933		676.719	6.14092	3.41024	5.8445	1.80904
642.775	0.471233	0.26925	0.63005	1.5611	1.50137	0.424533	1.18497	0.9576	0.858433	0.385967		677.057	5.89432	3.2282	5.94595	1.89844
643.089	0.4713	0.27005	0.6254	1.56887	1.5151	0.4214	1.18713	0.96855	0.860933	0.387733		677.395	6.17752	3.29024	6.1964	1.9876
643.403	0.481133	0.2746	0.6343	1.5742	1.51973	0.433033	1.19657	0.970175	0.8647	0.393167		677.733	5.82528	3.39596	6.0867	1.96208
643.717	0.479433	0.28005	0.63735	1.58983	1.52543	0.431	1.20033	0.972025	0.8688	0.392967		678.071	5.95056	3.48072	6.41485	1.9512
644.03	0.482833	0.2756	0.6396	1.59647	1.5369	0.432667	1.20273	0.97335	0.874233	0.393733		678.409	6.55344	3.34548	5.9332	1.97748
644.344	0.4886	0.2861	0.6435	1.61143	1.54867	0.438533	1.2125	0.9867	0.883567	0.395933		678.746	6.1396	3.42264	5.91405	1.90132
644.658	0.494967	0.2862	0.6438	1.60413	1.54517	0.440467	1.2141	0.984375	0.881833	0.4036		679.084	6.02976	3.61336	5.94765	1.84056
644.971	0.489167	0.2853	0.6457	1.60957	1.5484	0.44	1.2108	0.9833	0.877567	0.400667		679.422	6.0364	3.4428	5.7764	2.00532
645.285	0.500167	0.28535	0.64685	1.61513	1.55367	0.439967	1.21083	0.9862	0.8772	0.399		679.759	6.03512	3.5298	6.3781	1.87576
645.598	0.4924	0.28495	0.65335	1.6304	1.56493	0.438433	1.22283	0.989225	0.8846	0.3978		680.097	6.28188	3.41612	5.84155	1.85724
645.912	0.5006	0.28695	0.65805	1.63153	1.58397	0.4447	1.22937	0.994225	0.888933	0.401867		680.435	6.11064	3.49592	5.92485	1.87456
646.225	0.500167	0.2822	0.65435	1.6321	1.57503	0.4454	1.2232	0.994525	0.886367	0.404367		680.772	6.36768	3.44512	6.0735	1.9472
646.538	0.499567	0.28485	0.65235	1.63913	1.587	0.442533	1.22573	0.9934	0.882933	0.400367		681.109	6.24604	3.32472	6.2728	1.982
646.852	0.5079	0.2891	0.65835	1.6614	1.6041	0.447867	1.2411	1.0087	0.897	0.406067		681.447	5.94844	3.36512	6.35435	2.0244
647.165	0.505367	0.29445	0.6613	1.65673	1.59547	0.446933	1.23993	1.0007	0.891933	0.403		681.784	6.34476	3.3718	6.0931	1.95116
647.478	0.5093	0.2895	0.66175	1.6591	1.59987	0.450933	1.2362	1.00592	0.897033	0.407733		682.121	5.89676	3.50324	6.4393	1.95404
647.791	0.514533	0.29885	0.66405	1.66233	1.60407	0.454433	1.24007	1.00717	0.898833	0.411533		682.459	6.36784	3.35556	6.708	1.98588
648.104	0.516833	0.29835	0.6652	1.67367	1.6109	0.457333	1.2475	1.00572	0.901833	0.408733		682.796	5.96732	3.62608	6.12775	2.0854
648.417	0.5272	0.30385	0.67615	1.67877	1.62313	0.459533	1.25773	1.01717	0.911	0.412167		683.133	6.25264	3.48844	6.29425	1.93944
648.73	0.518567	0.29975	0.67655	1.68	1.62463	0.4561	1.25463	1.0153	0.9043	0.4115		683.47	6.11284	3.48688	6.35435	1.98936
649.043	0.526733	0.30365	0.68125	1.68853	1.631	0.461533	1.25797	1.01832	0.9127	0.413167		683.807	5.99136	3.46432	6.0581	1.98016
649.356	0.516867	0.29345	0.6701	1.67883	1.6273	0.455067	1.2462	1.01248	0.904	0.407967		684.144	6.91804	3.39028	6.39565	2.03556
649.669	0.529567	0.3021	0.67835	1.696	1.64253	0.466633	1.261	1.02107	0.908133	0.4159		684.481	6.77628	3.60532	6.29195	1.93992
649.982	0.5414	0.3125	0.69085	1.72597	1.6686	0.471833	1.28243	1.0387	0.929667	0.4219		684.818	6.45224	3.604	6.27715	2.10044
650.294	0.548467	0.3129	0.69665	1.7237	1.67567	0.472233	1.2849	1.03447	0.9244	0.421733		685.155	6.28228	3.70716	6.36025	1.91612
650.607	0.543333	0.309	0.6917	1.72927	1.67387	0.473933	1.28393	1.03658	0.925367	0.420233		685.491	6.23644	3.58992	6.6571	1.98908
650.92	0.553233	0.30995	0.69785	1.74173	1.6926	0.4854	1.29487	1.04655	0.935667	0.427167		685.828	6.15152	3.61808	6.70605	2.04016
651.232	0.542067	0.30595	0.68355	1.7236	1.66547	0.4689	1.27653	1.02887	0.9213	0.416167		686.165	6.89212	3.37812	7.04165	1.9776
651.545	0.549933	0.30775	0.7016	1.75457	1.70507	0.4754	1.29693	1.0485	0.934067	0.423033		686.501	6.61264	3.5042	6.4178	1.95004
651.858	0.547767	0.30565	0.69455	1.74493	1.68747	0.470967	1.29143	1.04008	0.936133	0.4209		686.838	6.07052	3.66648	6.22655	2.02236
652.17	0.545433	0.30565	0.6982	1.74373	1.6917	0.476533	1.2887	1.036	0.9293	0.415133		687.174	5.97404	3.54796	6.40055	1.99336
652.482	0.558067	0.3152	0.7089	1.7681	1.71723	0.487833	1.3082	1.0543	0.943533	0.424433		687.511	6.46496	3.68772	6.38055	2.09844
652.795	0.5633	0.32275	0.70915	1.75957	1.70973	0.492367	1.3078	1.05628	0.950167	0.429167		687.847	6.51348	3.6186	6.83085	2.1508
653.107	0.564033	0.322	0.71405	1.76563	1.70587	0.4904	1.3036	1.05212	0.946267	0.431467		688.184	6.91912	3.65572	6.3229	2.03492
653.419	0.570967	0.32375	0.7153	1.78617	1.73343	0.4915	1.32113	1.0632	0.955033	0.433267		688.52	6.51888	3.56428	6.4372	1.9912
653.732	0.569567	0.32545	0.7202	1.79097	1.7301	0.496067	1.32317	1.0612	0.9569	0.4353		688.856	6.73668	3.60344	6.65255	2.0678
654.044	0.565167	0.3176	0.72075	1.78483	1.72823	0.487167	1.31577	1.06187	0.951567	0.424633		689.192	6.4468	3.48464	6.56275	1.96956
654.356	0.581467	0.33155	0.72645	1.80483	1.75583	0.5043	1.3315	1.0725	0.9619	0.4388		689.529	6.86112	3.68072	6.25455	2.16856
654.668	0.574433	0.3229	0.7285	1.8135	1.75903	0.496133	1.33473	1.06967	0.9606	0.429967		689.865	6.67908	3.5938	6.29865	2.16688
654.98	0.583067	0.33305	0.73465	1.81913	1.7643	0.502233	1.33967	1.08368	0.972167	0.438233		690.201	6.32252	3.76116	6.7578	2.23624
655.292	0.590733	0.3339	0.7374	1.8423	1.77903	0.5047	1.3519	1.08883	0.974067	0.439167		690.537	6.86104	3.55804	6.746	2.09812
655.604	0.596	0.3429	0.74725	1.84927	1.78587	0.515067	1.35197	1.08828	0.978567	0.449533		690.873	6.36096	3.59828	6.7565	2.10252
655.916	0.5978	0.3423	0.7424	1.8616	1.80327	0.5136	1.36227	1.1003	0.983867	0.444567		691.209	6.56216	3.43684	6.52455	2.14636
656.228	0.596367	0.33585	0.74545	1.86143	1.796	0.5153	1.35773	1.0911	0.975833	0.4396		691.544	6.55676	3.72076	6.30915	2.12156
656.54	0.6004	0.34065	0.7533	1.8766	1.81203	0.518967	1.37397	1.10157	0.9819	0.4477		691.88	6.17804	3.55364	7.17335	2.02128
656.851	0.603867	0.34585	0.75295	1.87243	1.80397	0.518733	1.36337	1.09733	0.982533	0.449933		692.216	6.6798	3.5638	6.95505	2.13516
657.163	0.610633	0.34635	0.75545	1.89363	1.83243	0.516567	1.37693	1.10695	0.988767	0.4532		692.552	6.71096	3.65256	6.96915	2.28708
657.475	0.6193	0.34765	0.7633	1.91893	1.86033	0.5302	1.39187	1.1189	0.992233	0.4589		692.887	6.21552	3.65024	6.65015	2.06876
657.786	0.624867	0.3493	0.7639	1.9252	1.86783	0.5258	1.39303	1.12262	0.992367	0.455967		693.223	6.48516	3.58284	8.50495	2.1566
658.098	0.634833	0.3571	0.7786	1.9632	1.9092	0.543533	1.41223	1.13955	1.00687	0.4647		693.558	6.45092	3.64628	7.32925	2.13248
658.409	0.632633	0.35245	0.7708	1.96527	1.90533	0.5412	1.41477	1.13623	1.00617	0.460967		693.894	6.5442	3.59052	6.88145	2.03484
658.721	0.6312	0.35235	0.77155	1.95213	1.89077	0.539367	1.40357	1.12973	1.00247	0.456567		694.229	6.67264	3.51696	7.4625	2.10576
659.032	0.637533	0.36045	0.77585	1.94987	1.89083	0.5403	1.4086	1.1321	1.0096	0.462733		694.565	6.70084	3.67052	7.5533	2.24396
659.344	0.628533	0.3559	0.77575	1.9402	1.87923	0.534867	1.40487	1.1243	1.01107	0.458833		694.9	7.56388	3.925	7.4439	2.19852
659.655	0.622267	0.35025	0.7721	1.93143	1.87263	0.531133	1.39753	1.11732	1.01	0.4519		695.235	6.58988	3.72656	7.19675	2.26508
659.966	0.6159	0.3472	0.76535	1.90733	1.83427	0.5208	1.38017	1.10015	0.997	0.448867		695.571	7.03788	3.69864	6.88285	2.1684
660.278	0.612967	0.34415	0.76775	1.9104	1.84147	0.523167	1.3922	1.10375	1.00337	0.442733		695.906	7.80132	3.95528	7.86625	2.18824
660.589	0.6204	0.3554	0.77555	1.9141	1.84427	0.529633	1.38917	1.10965	1.01367	0.450167		696.241	6.60296	3.98644	7.0508	2.36044
660.9	0.627933	0.3601	0.7844	1.9227	1.84933	0.531233	1.3966	1.1143	1.01323	0.4537		696.576	6.80736	3.74272	7.30635	2.21936
661.211	0.6486	0.36875	0.79835	1.9568	1.89213	0.5472	1.4294	1.14128	1.03613	0.465967		696.911	7.443	3.82156	6.988	2.07332
661.522	0.637533	0.36535	0.7913	1.95053	1.88687	0.5421	1.40887	1.13042	1.02193	0.4593		697.246	7.37344	3.89512	7.286	2.1968
661.833	0.658	0.37165	0.7997	1.9639	1.90303	0.551433	1.42853	1.1388	1.02823	0.468533		697.581	7.59212	3.5782	7.33155	2.30124
662.144	0.655267	0.37045	0.80375	1.97893	1.92013	0.554167	1.42723	1.14478	1.02963	0.4671		697.916	6.87708	3.88952	7.23035	2.26796
662.455	0.656433	0.3685	0.8033	1.99027	1.9268	0.5491	1.4286	1.15028	1.0309	0.465133		698.251	6.76884	3.85852	8.3615	2.15184
662.766	0.663667	0.37095	0.81365	2.00893	1.95047	0.556033	1.4462	1.1636	1.03973	0.468467		698.585	7.27992	4.01808	7.51595	2.28536
663.077	0.664933	0.36525	0.808	2.00193	1.94833	0.5529	1.44237	1.1559	1.03763	0.466433		698.92	7.34732	3.73716	7.1033	2.22868
663.387	0.674333	0.3729	0.8138	2.01457	1.9549	0.561433	1.44617	1.15915	1.03687	0.471433		699.255	7.13636	3.80616	7.27275	2.30796
663.698	0.681467	0.3814	0.82155	2.03133	1.97307	0.5733	1.46383	1.1782	1.05003	0.473967		699.589	7.42288	3.96508	7.3994	2.303
664.009	0.674633	0.38385	0.8215	2.02747	1.9727	0.565767	1.4546	1.1702	1.04377	0.472933		699.924	6.96188	3.85372	7.58445	2.17436
664.319	0.690933	0.3923	0.83525	2.0587	2.00267	0.5807	1.47817	1.18893	1.06717	0.489267		700.258	7.44464	3.72248	7.3416	2.322
664.63	0.702533	0.3951	0.8431	2.07823	2.01747	0.589633	1.4846	1.19388	1.0765	0.495433		700.593	7.24252	3.96012	7.46005	2.40452
664.94	0.702133	0.39655	0.84235	2.07637	2.0236	0.583767	1.49053	1.19505	1.07413	0.489267		700.927	7.2848	3.86252	7.47665	2.18356
665.251	0.696533	0.3949	0.841	2.07827	2.02207	0.5798	1.4873	1.19527	1.06733	0.4872		701.262	6.9916	3.82948	7.4514	2.29428
665.561	0.709133	0.39755	0.84615	2.09343	2.03647	0.588633	1.49087	1.1998	1.07177	0.4926		701.596	7.17452	3.7626	7.772	2.30244
665.872	0.711967	0.39595	0.85195	2.11923	2.05347	0.5945	1.5091	1.20762	1.08337	0.4918		701.93	7.44712	3.98688	6.77035	2.23924
666.182	0.7042	0.39745	0.8454	2.10183	2.0352	0.587067	1.49743	1.20585	1.06737	0.4854		702.264	6.88344	3.72824	7.76455	2.17552
666.492	0.720533	0.4027	0.8632	2.12703	2.05957	0.602733	1.51043	1.21713	1.08883	0.4948		702.598	7.15956	3.76344	7.8207	2.3108
666.802	0.7157	0.39395	0.85965	2.12173	2.05547	0.5906	1.50703	1.2032	1.0806	0.488967		702.933	7.44028	3.8356	7.84575	2.20676
667.113	0.7241	0.4049	0.8642	2.1476	2.0843	0.6005	1.51627	1.2216	1.09	0.499133		703.267	7.83168	3.625	7.93575	2.16688
667.423	0.7362	0.4094	0.87225	2.1594	2.10717	0.602233	1.53273	1.22952	1.09067	0.5055		703.601	7.5202	4.1122	7.9857	2.34184
667.733	0.734967	0.4086	0.8736	2.17453	2.11287	0.6045	1.53287	1.2297	1.0979	0.498267		703.935	7.37316	4.2154	8.00185	2.38804
668.043	0.737067	0.4169	0.88385	2.18663	2.11297	0.610933	1.53823	1.2301	1.09577	0.501967		704.268	7.2504	3.8958	8.92935	2.37316
668.353	0.746967	0.4145	0.88695	2.18857	2.1281	0.620633	1.54837	1.24265	1.1137	0.509433		704.602	8.14084	4.216	8.5877	2.14772
668.663	0.7456	0.41835	0.8901	2.19773	2.13067	0.619	1.55753	1.24257	1.11333	0.513667		704.936	7.36044	4.07192	8.91845	2.27116
668.973	0.7541	0.42505	0.89715	2.21127	2.13447	0.6188	1.55557	1.2494	1.11363	0.513533		705.27	7.10416	4.1862	7.9728	2.40232
669.282	0.747567	0.4162	0.8935	2.1908	2.11943	0.615933	1.54367	1.24277	1.10857	0.505667		705.603	7.59416	4.09204	7.7592	2.2202
669.592	0.752367	0.4216	0.8969	2.19383	2.12743	0.618567	1.5483	1.23807	1.1069	0.508867		705.937	7.6048	4.00812	7.4459	2.34268
669.902	0.7417	0.41665	0.89685	2.2051	2.12793	0.615067	1.55157	1.23985	1.11337	0.501567		706.271	8.00576	4.16552	7.93435	2.22608
670.212	0.757067	0.4292	0.9119	2.23743	2.1551	0.625033	1.56937	1.25238	1.1309	0.506467		706.604	7.1704	3.91172	7.91825	2.44768
670.521	0.749733	0.4158	0.90065	2.21403	2.13983	0.6171	1.5593	1.24577	1.11667	0.499667		706.938	7.01208	3.87852	8.1823	2.3066
670.831	0.755	0.41995	0.91325	2.22593	2.15357	0.618567	1.5669	1.25163	1.1219	0.505233		707.271	7.62748	3.93856	7.08225	2.3854
671.14	0.760333	0.4259	0.9092	2.22283	2.15387	0.617633	1.5701	1.25228	1.12803	0.5076		707.604	7.28864	4.0396	7.3524	2.33824
671.45	0.7777	0.44315	0.9223	2.25713	2.19193	0.6418	1.59693	1.27085	1.14057	0.523733		707.938	8.31628	4.36452	6.67365	2.36504
671.759	0.7705	0.42675	0.91735	2.2426	2.18487	0.6298	1.57643	1.2552	1.1273	0.511667		708.271	8.14632	3.6498	8.22575	2.3866
672.069	0.7819	0.4469	0.92755	2.26753	2.206	0.6409	1.58603	1.27245	1.14477	0.522133		708.604	7.55028	4.14344	8.02965	2.27296
672.378	0.784033	0.44185	0.9328	2.2813	2.2077	0.6422	1.596	1.2753	1.15053	0.5252		708.937	8.09464	3.99104	7.9009	2.29168
672.687	0.7891	0.438	0.9385	2.28363	2.21213	0.641367	1.60133	1.27587	1.13997	0.521367		709.271	7.8344	4.22008	7.41995	2.5228
672.997	0.7854	0.43615	0.9297	2.28027	2.21637	0.638867	1.59673	1.27485	1.1416	0.514733		709.604	7.279	4.03532	7.56385	2.38976
673.306	0.8007	0.45305	0.9473	2.31053	2.246	0.658233	1.61723	1.29322	1.1555	0.5329		709.937	8.2498	4.28752	7.39725	2.41268
673.615	0.8029	0.4476	0.95055	2.31257	2.26047	0.6541	1.6162	1.29575	1.1554	0.531233		710.27	8.92208	4.36196	8.38135	2.46812
673.924	0.811733	0.4497	0.96475	2.3356	2.28057	0.6625	1.63533	1.30455	1.17413	0.529767		710.603	7.94912	3.91776	9.0453	2.48468
674.233	0.8141	0.4542	0.95535	2.32097	2.26527	0.663333	1.62677	1.3007	1.16703	0.535067		710.935	7.64916	4.11448	8.7838	2.37484
674.542	0.8162	0.45415	0.96975	2.33127	2.27723	0.669933	1.63977	1.3085	1.1792	0.540133		711.268	7.86488	4.89236	8.65335	2.47276
674.851	0.816033	0.45305	0.95145	2.33513	2.27783	0.6676	1.62823	1.30055	1.1676	0.533267		711.601	7.08416	4.11632	7.76485	2.2496
675.16	0.842033	0.46845	0.97905	2.37957	2.31547	0.6777	1.65543	1.3236	1.1901	0.545067		711.934	7.25828	4.34756	8.6128	2.2624
675.469	0.823033	0.46485	0.97325	2.35867	2.29873	0.6758	1.6435	1.3173	1.17823	0.5406		712.266	7.56012	3.98564	7.96595	2.36384
675.778	0.832167	0.4656	0.9763	2.36803	2.30857	0.674867	1.65193	1.32045	1.17743	0.533667		712.599	8.25116	4.07552	7.5807	2.23224
676.087	0.8435	0.46985	0.9822	2.39557	2.3293	0.684733	1.66767	1.3312	1.1896	0.545067		712.931	7.57888	4.215	7.392	2.56088
676.395	0.8438	0.4685	0.9871	2.40483	2.35293	0.689767	1.6784	1.33925	1.1965	0.545133		713.264	7.27864	4.20948	7.77065	2.44104
676.704	0.8467	0.47085	0.9864	2.38723	2.3379	0.682467	1.67367	1.33082	1.18607	0.543067		713.596	8.2256	4.10216	7.72555	2.27836
677.013	0.861833	0.4725	0.9988	2.42973	2.3699	0.6968	1.69237	1.35165	1.20783	0.5492		713.929	7.67392	4.37072	7.78495	2.50764
677.321	0.8686	0.4819	1.00405	2.4441	2.39027	0.703367	1.6952	1.3543	1.20843	0.550033		714.261	7.38488	3.9434	8.7189	2.49228
677.63	0.8664	0.4795	1.014	2.44717	2.38417	0.704233	1.70263	1.3528	1.20207	0.552567		714.593	7.35608	3.95616	8.03115	2.38
677.938	0.878433	0.4924	1.022	2.4713	2.4152	0.714767	1.7227	1.367	1.22167	0.5647		714.926	8.59556	4.0994	8.25545	2.36108
678.247	0.889533	0.4947	1.0261	2.49053	2.43003	0.719733	1.7169	1.38037	1.22117	0.5627		715.258	7.16984	3.68136	8.97045	2.61548
678.555	0.895167	0.49765	1.02715	2.52013	2.45587	0.7238	1.7318	1.38977	1.22533	0.562067		715.59	8.20708	3.97928	7.8092	2.61724
678.863	0.9018	0.4861	1.02745	2.52953	2.47327	0.7234	1.74497	1.38862	1.23773	0.569733		715.922	8.04088	4.0414	8.4467	2.9172
679.172	0.903967	0.4964	1.0442	2.54417	2.4895	0.731067	1.74303	1.39593	1.24117	0.567833		716.254	7.4786	4.78732	7.97085	2.56952
679.48	0.907033	0.50395	1.0469	2.5366	2.47197	0.734667	1.74693	1.39288	1.24153	0.573833		716.586	8.1608	3.9194	8.7497	2.41988
679.788	0.8987	0.4973	1.03465	2.53753	2.4665	0.7272	1.73853	1.38792	1.23813	0.5647		716.918	7.8848	4.291	8.3064	2.61908
680.096	0.9044	0.5022	1.0423	2.54003	2.4657	0.731433	1.73963	1.38995	1.2434	0.567233		717.25	7.67328	4.3724	9.2368	2.53212
680.404	0.891467	0.5041	1.0478	2.52693	2.45293	0.724333	1.73817	1.38655	1.24123	0.563967		717.582	8.2602	4.53712	8.14995	2.541
680.712	0.9041	0.50205	1.05305	2.5332	2.4609	0.733833	1.74177	1.39448	1.25667	0.5674		717.913	7.61504	4.65564	9.4972	2.52232
681.02	0.8968	0.50615	1.0416	2.51013	2.43297	0.727967	1.73713	1.37887	1.25193	0.5645		718.245	8.30084	4.0954	8.8114	2.569
681.328	0.8903	0.503	1.04305	2.50793	2.4297	0.728267	1.72837	1.3726	1.24153	0.558333		718.577	8.44572	4.60956	8.47425	2.53644
681.636	0.889567	0.5	1.0542	2.5301	2.44863	0.7243	1.73513	1.38657	1.24513	0.556267		718.908	8.43332	4.03824	8.71595	2.37904
681.944	0.9137	0.5143	1.0667	2.55683	2.48087	0.739633	1.76043	1.40128	1.26333	0.5677		719.24	8.74852	4.30708	9.23685	2.43944
682.252	0.9266	0.5096	1.0697	2.5835	2.50577	0.747933	1.77337	1.41285	1.26467	0.571733		719.571	8.16244	4.4002	8.5905	2.81332
682.559	0.926433	0.51935	1.0798	2.596	2.5189	0.740867	1.78233	1.4239	1.2708	0.5705		719.903	7.10236	3.8422	9.70355	2.6634
682.867	0.921533	0.51675	1.06955	2.60623	2.52603	0.7438	1.78643	1.4234	1.26933	0.569367		720.234	8.77392	3.91612	8.75485	2.7744
683.175	0.9423	0.5327	1.09535	2.6152	2.53853	0.755033	1.79303	1.4358	1.29673	0.585167		720.565	7.43076	4.35992	9.76465	2.583
683.482	0.933567	0.5206	1.08165	2.6039	2.53787	0.751433	1.78857	1.42637	1.2759	0.5778		720.897	7.25372	4.51896	8.4958	2.9754
683.79	0.949233	0.5266	1.10635	2.65163	2.57507	0.765767	1.8126	1.44912	1.29223	0.584133		721.228	7.89304	4.95316	9.04455	2.81292
684.097	0.950267	0.54455	1.09615	2.64327	2.56643	0.765533	1.79967	1.44197	1.29073	0.5876		721.559	8.10984	4.74172	11.9973	2.71492
684.405	0.977033	0.54935	1.11295	2.681	2.60433	0.7821	1.8331	1.46895	1.31377	0.595167		721.89	9.38764	4.66216	10.0615	2.45872
684.712	0.9676	0.5332	1.0987	2.64527	2.5797	0.776167	1.81517	1.44382	1.2985	0.5882		722.221	8.25872	4.17192	9.1172	2.8788
685.02	0.965267	0.5407	1.1145	2.67453	2.6129	0.7797	1.8213	1.4455	1.29353	0.580633		722.552	8.25188	4.43292	9.11615	2.77492
685.327	0.968767	0.54105	1.10805	2.68083	2.61633	0.782	1.83083	1.4515	1.30467	0.587867		722.883	8.80256	4.1848	8.50875	2.5138
685.634	0.9839	0.5457	1.1194	2.69797	2.63953	0.784233	1.8452	1.4662	1.3185	0.606167		723.214	7.79396	5.34168	8.8227	2.89616
685.941	0.996033	0.55955	1.1279	2.70653	2.64253	0.7978	1.85053	1.48147	1.3229	0.602167		723.545	7.71516	4.79496	10.276	2.73368
686.249	1.0022	0.5615	1.1436	2.73757	2.6958	0.814933	1.86563	1.49717	1.33953	0.6145		723.876	7.06848	4.48404	11.0744	2.97436
686.556	0.998933	0.5564	1.13985	2.72373	2.6741	0.801767	1.85097	1.47723	1.31663	0.605133		724.207	7.83344	4.48344	10.0059	2.93524
686.863	1.00957	0.56125	1.155	2.75663	2.69937	0.8075	1.882	1.49887	1.33803	0.609367		724.537	8.27876	4.20736	9.86015	3.00392
687.17	1.02097	0.5623	1.15615	2.7729	2.7205	0.815933	1.8835	1.5074	1.353	0.615533		724.868	7.97528	4.85412	9.82575	2.7858
687.477	1.00977	0.55915	1.14885	2.7654	2.6927	0.811	1.86897	1.49185	1.34787	0.6056		725.199	8.7304	4.4656	8.03155	2.45908
687.784	1.0192	0.56195	1.1638	2.80697	2.74383	0.8157	1.9091	1.51275	1.36093	0.611333		725.529	7.64336	4.54212	7.7478	2.99704
688.09	1.0256	0.56535	1.1665	2.79033	2.72873	0.814067	1.8882	1.51303	1.3621	0.614367		725.86	6.91864	4.56016	9.407	3.04248
688.397	1.01907	0.55515	1.1482	2.78473	2.7132	0.807133	1.88783	1.5036	1.35297	0.6036		726.19	8.02828	4.04872	8.46715	2.46944
688.704	1.02933	0.56875	1.172	2.77767	2.72893	0.818667	1.89723	1.5137	1.3534	0.606367		726.521	8.8106	5.24424	8.33535	2.98624
689.011	1.03373	0.57275	1.18265	2.81553	2.75097	0.8227	1.90443	1.5242	1.36783	0.6149		726.851	8.06352	3.99252	10.2862	3.13276
689.317	1.04253	0.57615	1.18785	2.8422	2.77297	0.8312	1.92397	1.53735	1.38617	0.625533		727.181	8.49184	4.10636	12.2218	2.91828
689.624	1.05237	0.5827	1.20385	2.846	2.78963	0.841833	1.93213	1.5395	1.3879	0.623867		727.512	7.2996	4.731	9.11135	2.81784
689.93	1.05243	0.58485	1.19375	2.84327	2.76513	0.839233	1.92177	1.52943	1.3781	0.628167		727.842	7.16324	4.28084	8.89345	2.649
690.237	1.07157	0.58965	1.2129	2.8826	2.81483	0.853967	1.9364	1.55245	1.39967	0.634767		728.172	9.06328	5.1214	9.85475	2.90252
690.543	1.0559	0.58175	1.1956	2.84007	2.76897	0.834867	1.91903	1.5305	1.37633	0.618967		728.502	8.28204	4.4816	9.1673	3.00568
690.85	1.0648	0.591	1.2071	2.88453	2.80747	0.851067	1.95347	1.55388	1.40083	0.6268		728.832	9.3738	4.41072	9.2502	2.8432
691.156	1.0772	0.60055	1.21765	2.87603	2.82183	0.8518	1.94903	1.55693	1.401	0.6297		729.162	8.29788	4.83972	9.7143	2.74428
691.463	1.07827	0.60825	1.2093	2.90537	2.82887	0.8612	1.95957	1.5548	1.4085	0.6365		729.492	7.2624	4.44536	8.80715	2.82268
691.769	1.08077	0.61095	1.21735	2.8896	2.81377	0.8649	1.95227	1.55485	1.40547	0.637433		729.822	8.27	4.24072	10.7087	2.79156
692.075	1.0868	0.60575	1.2255	2.90687	2.8424	0.868567	1.96457	1.56205	1.40423	0.640467		730.152	9.63216	4.51664	10.2949	3.18484
692.381	1.09387	0.6204	1.25135	2.94183	2.8617	0.882967	1.98697	1.5831	1.41557	0.655167		730.481	9.65076	4.19416	10.5019	3.11768
692.687	1.09467	0.6161	1.25265	2.9673	2.88593	0.877767	1.99147	1.59	1.42963	0.6484		730.811	9.9514	4.06796	10.133	2.96396
692.993	1.09917	0.6158	1.24635	2.94177	2.87943	0.8763	1.98743	1.5885	1.42513	0.645033		731.141	7.93712	4.54056	10.8526	3.13024
693.299	1.1077	0.6205	1.26125	2.97757	2.89427	0.880633	1.99283	1.5893	1.43143	0.642333		731.47	9.72756	5.81248	9.52045	2.60452
693.605	1.121	0.61795	1.25475	2.96637	2.88913	0.882567	1.99	1.59495	1.41977	0.641033		731.8	7.57296	4.85184	9.2992	2.98756
693.911	1.1264	0.6305	1.26945	3.0078	2.92853	0.899467	2.02177	1.6064	1.449	0.657733		732.129	9.55208	4.87764	9.2797	3.03436
694.217	1.1337	0.6356	1.2808	3.01977	2.93953	0.900767	2.01907	1.60085	1.43617	0.656		732.459	9.67236	4.40684	9.304	3.1936
694.523	1.13853	0.63635	1.2786	3.02123	2.95163	0.904	2.0218	1.61387	1.44643	0.662667		732.788	9.05228	5.43584	9.2632	2.79984
694.829	1.1512	0.63605	1.28825	3.0459	2.96513	0.900833	2.04867	1.62352	1.45547	0.6537		733.118	9.38356	4.59064	11.1956	2.8516
695.134	1.13197	0.6271	1.28445	3.02097	2.95757	0.8997	2.02823	1.61112	1.439	0.652333		733.447	8.59712	4.7872	9.2053	2.8492
695.44	1.1769	0.6469	1.32555	3.11123	3.03273	0.921533	2.0807	1.6533	1.47363	0.6715		733.776	8.88564	4.5912	10.5932	3.08932
695.746	1.1795	0.65885	1.3114	3.0951	3.02797	0.931533	2.07067	1.65105	1.47027	0.678767		734.105	9.13132	5.3308	9.255	2.94232
696.051	1.16627	0.65505	1.313	3.07857	3.0223	0.931	2.0641	1.63458	1.4757	0.679333		734.434	9.50356	4.44136	9.95545	3.14408
696.357	1.19657	0.66455	1.3176	3.14457	3.09277	0.938733	2.09933	1.6655	1.4912	0.6802		734.764	8.39744	4.7462	10.0137	2.59096
696.662	1.21243	0.6707	1.3378	3.1537	3.11053	0.961933	2.1094	1.67952	1.4856	0.685333		735.093	8.25472	4.37832	11.4102	3.07712
696.968	1.2374	0.6817	1.34135	3.21123	3.1648	0.977367	2.13697	1.70325	1.5042	0.702967		735.422	8.49024	4.56436	9.2896	2.79712
697.273	1.2397	0.67545	1.3367	3.19927	3.163	0.969033	2.1217	1.68853	1.48657	0.698767		735.75	8.44652	4.72204	9.99085	3.21016
697.578	1.25317	0.6981	1.36985	3.26863	3.2309	0.9869	2.16783	1.72273	1.51927	0.703933		736.079	8.26704	4.88788	9.8684	2.66904
697.884	1.25557	0.6935	1.3701	3.27473	3.22767	0.995733	2.16857	1.7224	1.53163	0.707167		736.408	9.48624	4.41984	12.1271	3.70588
698.189	1.24233	0.68425	1.35555	3.21727	3.17097	0.977733	2.15297	1.69412	1.51797	0.691967		736.737	11.3578	5.98748	11.7025	3.40764
698.494	1.2215	0.67745	1.3508	3.1805	3.12787	0.970633	2.12393	1.67922	1.5179	0.684967		737.066	9.5992	4.8192	11.6378	3.03572
698.799	1.21017	0.6701	1.35295	3.15123	3.09647	0.959233	2.1256	1.66965	1.514	0.679633		737.394	8.93056	5.45972	10.9278	2.91372
699.104	1.1825	0.65435	1.33545	3.107	3.0398	0.9353	2.09043	1.64438	1.5042	0.662067		737.723	8.8582	5.37232	10.7244	2.82292
699.409	1.181	0.6578	1.34345	3.08763	3.0147	0.938233	2.09947	1.64522	1.5103	0.659967		738.051	9.27884	5.42252	11.1398	3.54812
699.714	1.1525	0.6452	1.31115	2.9991	2.92397	0.915167	2.04117	1.60482	1.47983	0.652167		738.38	11.053	4.54192	10.4258	2.7922
700.019	1.15857	0.649	1.31675	3.03377	2.95343	0.919933	2.05163	1.61027	1.48913	0.649967		738.708	7.48516	4.65912	9.1912	2.75968
700.324	1.17053	0.6625	1.3328	3.0656	2.9801	0.930433	2.06807	1.6289	1.49797	0.659133		739.037	9.38576	5.36264	11.9787	2.78436
700.629	1.18157	0.6626	1.34485	3.1038	3.01823	0.942367	2.0894	1.65263	1.50877	0.658533		739.365	10.1036	5.14144	12.2263	3.065
700.933	1.20547	0.6696	1.3633	3.13077	3.0575	0.9504	2.1035	1.66213	1.5109	0.665067		739.693	12.3102	5.51556	10.7903	3.03828
701.238	1.2251	0.69	1.3681	3.1794	3.10923	0.9679	2.1409	1.6876	1.53517	0.683333		740.022	8.35148	4.16044	10.0014	2.7884
701.543	1.2498	0.6965	1.38845	3.21127	3.13317	0.974667	2.1534	1.704	1.54813	0.691767		740.35	8.75968	4.91012	9.0742	2.68212
701.847	1.26227	0.7163	1.39715	3.22507	3.17623	1.0052	2.17583	1.72552	1.5647	0.709767		740.678	8.86884	4.59232	11.7155	2.80144
702.152	1.26187	0.71705	1.401	3.23853	3.17303	1.0034	2.17267	1.7235	1.55567	0.7053		741.006	10.0679	5.13428	10.656	2.9024
702.456	1.28273	0.71775	1.4244	3.29847	3.22787	1.01867	2.1994	1.7519	1.58273	0.726367		741.334	9.39484	5.4212	11.7894	2.99384
702.761	1.28067	0.7025	1.42015	3.31567	3.2526	1.01257	2.2073	1.739	1.57283	0.705067		741.662	8.86664	5.1256	10.988	3.52192
703.065	1.3045	0.72205	1.42735	3.33273	3.2647	1.02357	2.2138	1.75952	1.58093	0.720533		741.99	8.46972	5.28932	11.2566	2.89872
703.37	1.30767	0.7196	1.4378	3.3549	3.28823	1.0369	2.24367	1.77458	1.5835	0.723933		742.318	8.90476	6.22816	9.0446	2.85492
703.674	1.3062	0.73255	1.45525	3.34617	3.29333	1.03313	2.22813	1.7641	1.5814	0.723133		742.646	8.50712	5.20172	9.9282	2.7206
703.978	1.32183	0.73505	1.445	3.38613	3.29863	1.0391	2.24613	1.77172	1.59983	0.723133		742.973	9.58284	5.146	10.8847	3.1618
704.283	1.3391	0.75655	1.462	3.40883	3.34773	1.057	2.2651	1.80425	1.61193	0.734733		743.301	8.89396	5.31756	12.3976	2.94464
704.587	1.31697	0.7395	1.44745	3.35707	3.29877	1.04167	2.22293	1.76865	1.60083	0.727867		743.629	10.3813	5.61788	12.8759	3.34044
704.891	1.3396	0.74425	1.477	3.41727	3.36273	1.05793	2.26847	1.79967	1.6162	0.7364		743.956	9.0054	4.92524	11.6669	2.9402
705.195	1.3568	0.7634	1.48235	3.41847	3.35957	1.0604	2.26897	1.81275	1.61363	0.746233		744.284	11.6266	5.2186	9.9168	3.23404
705.499	1.35767	0.77365	1.4956	3.4334	3.35477	1.07537	2.2776	1.81212	1.6168	0.7507		744.611	9.5786	4.61336	11.5937	2.74088
705.803	1.37823	0.78765	1.48965	3.4592	3.38787	1.09143	2.2924	1.80922	1.6286	0.762667		744.939	9.00752	5.66848	11.8185	3.02084
706.107	1.38427	0.7798	1.5122	3.51033	3.45043	1.08403	2.30853	1.82825	1.64667	0.759633		745.266	9.68312	4.52412	14.6401	3.68416
706.411	1.37777	0.7736	1.49495	3.4706	3.41893	1.0753	2.30663	1.81965	1.64017	0.759267		745.593	9.27228	4.5998	11.1385	3.14636
706.714	1.3932	0.7802	1.50575	3.4734	3.4217	1.0785	2.28813	1.82628	1.63617	0.754767		745.921	11.7694	4.95096	11.7586	3.51
707.018	1.3989	0.79005	1.52385	3.49663	3.43437	1.10343	2.323	1.8395	1.6502	0.764067		746.248	8.15048	5.0186	10.7572	3.3722
707.322	1.39867	0.7754	1.52675	3.51417	3.45483	1.1012	2.33863	1.84555	1.66563	0.755		746.575	10.9642	5.16272	13.5105	3.46608
707.625	1.41067	0.79065	1.5267	3.51333	3.46923	1.10087	2.338	1.85145	1.66923	0.7653		746.902	9.93704	5.06512	11.1621	2.71688
707.929	1.42523	0.81115	1.55955	3.57347	3.52843	1.13093	2.3738	1.8668	1.68733	0.7842		747.229	10.1707	4.65736	13.197	3.13364
708.233	1.4055	0.7919	1.5398	3.50723	3.46097	1.10847	2.3267	1.8391	1.6635	0.774267		747.556	8.66552	4.61016	13.9606	2.7796
708.536	1.42383	0.8211	1.5462	3.56253	3.51637	1.13377	2.37473	1.87593	1.68747	0.780933		747.883	11.5333	4.54944	10.4862	3.13528
708.84	1.43327	0.80915	1.55705	3.60367	3.55267	1.13003	2.38113	1.88502	1.6972	0.767533		748.21	10.067	5.03888	11.7005	3.43272
709.143	1.4425	0.8117	1.5478	3.58827	3.54653	1.1282	2.37353	1.88267	1.69353	0.7697		748.537	10.9379	5.7102	13.5309	3.3016
709.446	1.44293	0.81095	1.5438	3.59987	3.56053	1.1303	2.3808	1.89197	1.6937	0.771133		748.864	8.75416	5.32092	9.6531	3.64564
709.75	1.4694	0.8316	1.5848	3.66313	3.61237	1.15197	2.41827	1.91518	1.7294	0.792033		749.19	10.0808	4.864	11.8127	3.27832
710.053	1.46533	0.8109	1.58785	3.65483	3.6161	1.14553	2.40547	1.90398	1.71743	0.777633		749.517	9.91864	4.70648	14.4449	3.63564
710.356	1.48053	0.8212	1.5881	3.68927	3.63647	1.1592	2.42837	1.9282	1.7275	0.7856		749.844	10.2731	4.44424	12.4012	3.16024
710.659	1.50033	0.8371	1.62305	3.72083	3.68363	1.17327	2.45293	1.95635	1.75917	0.802133		750.17	10.6999	4.887	10.3166	3.63716
710.962	1.4817	0.8287	1.60945	3.6685	3.64123	1.16633	2.42777	1.92395	1.7348	0.788967		750.497	8.4018	4.88852	13.1073	3.10636
711.265	1.4857	0.8326	1.5934	3.6796	3.63783	1.1642	2.4341	1.92973	1.73977	0.787767		750.823	9.36132	4.24968	13.2962	3.77884
711.568	1.48297	0.82985	1.6022	3.69943	3.6466	1.16093	2.4403	1.92922	1.7443	0.790233		751.15	9.97452	4.89112	13.5332	3.23892
711.871	1.5024	0.83945	1.62705	3.71977	3.68093	1.17703	2.4645	1.9498	1.75763	0.793133		751.476	8.55436	5.06816	13.9804	3.10208
712.174	1.50467	0.8434	1.645	3.7359	3.68837	1.18823	2.4769	1.9581	1.7693	0.790167		751.802	10.4035	4.82572	11.0619	3.38804
712.477	1.4872	0.826	1.62315	3.71477	3.6551	1.1705	2.4488	1.93137	1.74387	0.7771		752.129	11.9483	4.71116	11.9709	3.48744
712.78	1.49853	0.84115	1.628	3.71153	3.66917	1.17513	2.46177	1.93845	1.75817	0.7791		752.455	10.3923	5.40212	11.4563	3.32484
713.083	1.5149	0.85	1.6361	3.74397	3.6949	1.18667	2.48083	1.96122	1.77103	0.802133		752.781	10.026	5.01656	10.4433	2.90972
713.385	1.5296	0.8566	1.6646	3.77977	3.72863	1.20337	2.493	1.98142	1.7727	0.801967		753.107	8.72048	4.70432	12.3211	4.09108
713.688	1.54487	0.85725	1.66265	3.83377	3.77757	1.21113	2.51577	1.99015	1.7966	0.794433		753.433	9.79228	4.6532	11.6269	3.53464
713.991	1.55337	0.87325	1.65425	3.80613	3.7686	1.2119	2.51237	1.98443	1.79037	0.7991		753.759	9.8418	4.73588	11.2843	3.2392
714.293	1.5761	0.8722	1.7026	3.86503	3.80387	1.2356	2.54317	2.00523	1.8044	0.8125		754.085	8.8122	4.9684	9.56155	3.08396
714.596	1.58487	0.88185	1.71235	3.8735	3.8229	1.2511	2.55537	2.0194	1.81147	0.836133		754.411	11.5077	6.1142	10.576	3.36308
714.898	1.57703	0.8912	1.6852	3.8336	3.7804	1.24177	2.52993	2.0014	1.80297	0.828933		754.737	10.2071	4.84092	10.0998	3.17208
715.2	1.57047	0.88075	1.68155	3.80317	3.76103	1.23107	2.51503	1.9868	1.79707	0.811167		755.063	10.507	4.91104	11.7081	3.11656
715.503	1.57793	0.89725	1.6984	3.84143	3.7837	1.24447	2.53347	2.0009	1.79613	0.8229		755.388	10.19	5.34736	11.6786	3.43968
715.805	1.5756	0.89185	1.7133	3.85713	3.80693	1.2471	2.5403	1.9985	1.82077	0.8277		755.714	11.307	5.16208	10.3078	3.45336
716.107	1.5795	0.8882	1.7111	3.88187	3.82127	1.24363	2.5571	2.0181	1.82967	0.823133		756.04	8.307	5.02764	9.94265	4.24372
716.41	1.57697	0.8954	1.70275	3.83547	3.77963	1.2389	2.54507	1.9977	1.8208	0.818533		756.365	8.93788	6.02096	13.6768	3.4182
716.712	1.57717	0.90765	1.72895	3.85343	3.78017	1.24713	2.5564	2.01155	1.83757	0.8229		756.691	10.102	4.70956	11.3998	3.23936
717.014	1.60283	0.89765	1.74755	3.87467	3.81957	1.24793	2.57267	2.02775	1.84943	0.826933		757.016	10.482	4.77104	10.4012	3.95576
717.316	1.57293	0.89725	1.7162	3.83767	3.7766	1.2365	2.5524	1.99628	1.8227	0.821733		757.342	9.87296	4.5722	10.8659	3.20496
717.618	1.59367	0.9132	1.7225	3.81417	3.76673	1.2447	2.53997	1.99788	1.81773	0.834467		757.667	9.53768	5.27292	12.2209	3.11312
717.92	1.59367	0.91695	1.75435	3.86993	3.81673	1.2765	2.56763	2.01005	1.8276	0.846		757.992	10.2915	4.49528	11.0199	3.64872
718.222	1.61273	0.9218	1.74575	3.90147	3.87413	1.28323	2.5864	2.0363	1.83613	0.8456		758.317	10.1173	4.87076	12.0668	4.3446
718.523	1.64567	0.9469	1.7717	3.94147	3.90863	1.28997	2.60423	2.05983	1.87803	0.849833		758.643	9.85184	4.97428	12.4129	3.99072
718.825	1.6287	0.9348	1.762	3.91473	3.87087	1.29357	2.5897	2.04465	1.85737	0.8407		758.968	9.06976	5.90584	12.5838	4.20964
719.127	1.65997	0.95185	1.76785	3.96113	3.92943	1.3036	2.62987	2.0716	1.8771	0.8586		759.293	11.144	4.56808	14.073	3.5966
719.429	1.66547	0.9326	1.76835	3.94437	3.91573	1.30157	2.61627	2.06173	1.864	0.840033		759.618	10.4505	4.57732	13.2837	3.8776
719.73	1.6993	0.9498	1.80605	4.05483	4.04873	1.33577	2.6768	2.1033	1.90877	0.8684		759.943	9.46356	4.80848	10.7465	3.44844
720.032	1.6841	0.9482	1.7917	3.96903	3.93873	1.3178	2.6323	2.0726	1.87123	0.858633		760.268	10.0968	6.14104	12.0666	3.17872
720.333	1.696	0.9594	1.8026	4.0376	3.99397	1.3381	2.66687	2.1035	1.90297	0.870133		760.593	8.03968	5.7448	13.4966	4.33744
720.635	1.72937	0.96885	1.84805	4.11237	4.09463	1.36497	2.7265	2.14763	1.93623	0.877067		760.917	10.292	4.84364	12.3329	3.81416
720.936	1.70027	0.96635	1.81395	4.0185	4.01593	1.33433	2.67247	2.10218	1.89703	0.882433		761.242	9.52588	4.56888	12.3511	3.60924
721.238	1.72687	0.9791	1.8591	4.08663	4.07553	1.35633	2.71413	2.13112	1.93087	0.883233		761.567	9.73816	4.66724	10.6174	4.05496
721.539	1.695	0.949	1.81045	3.9991	3.9888	1.34157	2.66273	2.1013	1.89433	0.867867		761.891	9.62052	5.68444	11.3809	3.5246
721.84	1.7315	0.9601	1.85985	4.12793	4.12673	1.3469	2.71207	2.14877	1.93303	0.866367		762.216	9.10492	5.11088	14.993	3.36824
722.141	1.77507	1.006	1.88605	4.1879	4.1692	1.39487	2.76847	2.18545	1.97843	0.906033		762.541	9.519	5.15264	13.4448	4.27188
722.442	1.77427	1.00585	1.91255	4.1989	4.18723	1.40217	2.77963	2.19143	1.97923	0.906967		762.865	9.53864	6.30152	11.5092	3.56252
722.744	1.7852	0.98705	1.888	4.23293	4.19323	1.40033	2.77423	2.188	1.977	0.882467		763.19	13.5364	4.39032	11.5233	3.53888
723.045	1.7632	0.9968	1.88185	4.14937	4.14397	1.39363	2.74853	2.1687	1.96313	0.884967		763.514	10.1519	5.60708	11.9184	3.56596
723.346	1.7778	1.0355	1.8964	4.15383	4.15783	1.42413	2.7469	2.18578	1.96643	0.9135		763.838	9.32212	5.09756	11.0488	3.746
723.647	1.78637	1.0157	1.9062	4.21267	4.17323	1.41023	2.7656	2.17607	1.97553	0.897633		764.162	10.5406	5.23472	11.5923	3.70096
723.948	1.8191	1.0266	1.92005	4.28373	4.23967	1.43283	2.7913	2.19605	1.9897	0.907467		764.487	9.47032	4.78188	11.8313	3.7278
724.248	1.8182	1.05465	1.9416	4.2604	4.21937	1.4325	2.80247	2.22055	2.01093	0.925633		764.811	10.2912	5.08476	12.4344	3.53128
724.549	1.83543	1.0741	1.9605	4.28907	4.24917	1.46157	2.82417	2.23177	2.0107	0.936867		765.135	9.80092	4.9402	12.0753	3.76948
724.85	1.81837	1.03795	1.92125	4.28457	4.25687	1.42137	2.79783	2.20395	2.01717	0.908467		765.459	10.5911	5.32848	11.5318	3.71624
725.151	1.81967	1.03095	1.94985	4.2711	4.2268	1.43573	2.81133	2.21548	1.992	0.919333		765.783	10.6349	5.44836	12.3944	4.07212
725.451	1.80523	1.0548	1.9378	4.2526	4.21247	1.44657	2.78243	2.21552	2.00543	0.920767		766.107	10.7517	5.93284	13.1048	3.4112
725.752	1.85093	1.0866	1.98125	4.36723	4.3177	1.471	2.86643	2.2478	2.0496	0.9442		766.431	8.92392	5.6644	12.9789	3.1644
726.052	1.83443	1.0417	1.9506	4.29227	4.25957	1.43307	2.803	2.20467	1.99107	0.9012		766.755	8.93972	4.94032	14.5367	3.19012
726.353	1.85293	1.0705	1.96785	4.3268	4.2907	1.4744	2.8365	2.2414	2.0295	0.949333		767.078	8.9656	5.19848	14.8868	4.97416
726.653	1.8885	1.08715	2.01215	4.40477	4.37053	1.48743	2.88903	2.2979	2.0686	0.954233		767.402	9.27044	4.9702	13.6048	3.54772
726.954	1.89893	1.1047	2.0247	4.4085	4.37707	1.50233	2.91587	2.28833	2.0855	0.964733		767.726	10.1094	5.7266	11.3634	3.7768
727.254	1.849	1.07925	2.006	4.35373	4.34397	1.4809	2.86083	2.24797	2.02657	0.941233		768.049	8.7186	5.24296	13.9774	4.01312
727.554	1.88407	1.0815	2.0109	4.4105	4.3739	1.48833	2.87803	2.2889	2.06683	0.942567		768.373	8.5656	5.55656	11.4497	3.69328
727.855	1.87247	1.08645	1.9812	4.31	4.2886	1.47537	2.8342	2.25133	2.03747	0.9394		768.697	8.83244	5.85424	11.162	3.58416
728.155	1.88933	1.06885	2.00295	4.41023	4.40363	1.4926	2.89217	2.28848	2.06823	0.9437		769.02	10.6206	5.36388	14.1541	3.42176
728.455	1.89813	1.09095	2.00615	4.3468	4.34187	1.4824	2.87553	2.26428	2.06117	0.9482		769.343	11.8331	5.8232	11.4581	4.77724
728.755	1.89327	1.0884	2.03205	4.36357	4.37993	1.49417	2.88413	2.27795	2.0776	0.950167		769.667	8.06888	6.37036	13.9737	3.91232
729.055	1.94203	1.1057	2.05095	4.48383	4.4382	1.51927	2.9439	2.29635	2.0935	0.9482		769.99	9.74696	5.37564	9.9448	4.833
729.355	1.91697	1.10895	2.03905	4.4614	4.46263	1.53173	2.9463	2.31795	2.1015	0.941567		770.313	11.7103	4.451	14.5883	3.2766
729.655	1.91913	1.0908	2.0382	4.4071	4.37963	1.5054	2.90913	2.28898	2.0863	0.9347		770.636	9.17476	5.51116	9.94965	3.57208
729.955	1.94603	1.10815	2.07335	4.46783	4.46387	1.53687	2.9483	2.317	2.0908	0.9667		770.96	11.4239	4.70668	12.9402	4.03248
730.255	1.9532	1.0886	2.0696	4.48073	4.50413	1.53973	2.9601	2.33108	2.1134	0.956367		771.283	8.203	5.13072	16.3141	6.02568
730.554	1.94003	1.0974	2.06655	4.4967	4.4922	1.5341	2.95597	2.3148	2.11013	0.938867		771.606	10.1114	5.00848	12.4702	5.65112
730.854	1.98557	1.13435	2.1033	4.5613	4.54543	1.56343	3.00413	2.3635	2.15687	0.9829		771.929	8.65984	4.99348	12.2851	3.97488
731.154	2.0242	1.14875	2.1378	4.61753	4.6067	1.59933	3.03787	2.40488	2.18007	1.00657		772.252	10.9609	6.20628	15.1312	3.59532
731.453	2.05333	1.1656	2.1732	4.73777	4.7336	1.609	3.11353	2.44272	2.21917	1.00177		772.574	12.0697	5.3268	13.0485	4.26848
731.753	2.01297	1.16325	2.1411	4.63683	4.65323	1.61353	3.06133	2.4155	2.1731	0.9828		772.897	14.0539	6.9482	12.8794	5.62212
732.052	2.01477	1.15705	2.14245	4.6217	4.61337	1.59493	3.04587	2.38093	2.17767	0.994833		773.22	9.00796	5.79748	9.6245	3.48224
732.352	2.02667	1.15815	2.1357	4.6334	4.6407	1.598	3.05553	2.38265	2.17733	0.9711		773.543	6.76616	5.28764	30.0204	3.3124
732.651	2.04303	1.16415	2.1833	4.66327	4.65673	1.61613	3.06233	2.42295	2.2027	0.995267		773.865	9.54172	4.62348	13.007	3.3248
732.951	2.04723	1.17065	2.16755	4.67057	4.66653	1.6194	3.07937	2.4148	2.21493	1.012		774.188	10.4904	4.82596	13.055	3.38708
733.25	2.01543	1.1594	2.13395	4.63743	4.60743	1.59367	3.0452	2.39527	2.17607	0.983233		774.51	8.76508	5.22996	11.3482	5.7038
733.549	2.00523	1.16555	2.1495	4.62727	4.59753	1.58633	3.04563	2.38662	2.17977	0.969467		774.833	10.7338	5.5674	12.6032	3.79912
733.848	2.02427	1.16385	2.1507	4.59547	4.57497	1.60483	3.04067	2.39882	2.187	0.990467		775.155	9.63716	6.2844	14.05	3.9816
734.148	1.99703	1.1723	2.134	4.58967	4.58787	1.59853	3.0318	2.39158	2.19273	0.9877		775.478	9.34028	4.5066	15.4073	3.55744
734.447	1.9857	1.16315	2.1681	4.59263	4.5826	1.5986	3.01213	2.37538	2.1789	0.9752		775.8	9.88396	4.35472	8.45885	6.01828
734.746	2.02443	1.1712	2.1712	4.63737	4.58903	1.59903	3.0625	2.3783	2.19097	0.987267		776.122	7.99872	5.37072	11.6932	3.55708
735.045	2.06237	1.2016	2.212	4.69827	4.65403	1.65497	3.10013	2.43832	2.2301	1.0179		776.444	8.55796	4.93872	10.7732	4.46956
735.344	2.03483	1.1877	2.17535	4.65337	4.60757	1.63997	3.07543	2.41982	2.20097	1.01147		776.767	10.7616	5.88276	10.0302	3.6382
735.643	2.07423	1.2165	2.1976	4.67863	4.6576	1.65057	3.09187	2.4279	2.236	1.01087		777.089	9.77976	4.90428	22.1914	4.29816
735.941	2.0704	1.21215	2.2025	4.68127	4.6536	1.65133	3.09113	2.43105	2.23917	0.996933		777.411	9.26148	6.06224	13.7273	4.01204
736.24	2.0983	1.22815	2.2365	4.69847	4.6951	1.67963	3.11183	2.45328	2.23523	1.01503		777.733	8.83624	6.17064	10.6344	3.69536
736.539	2.13867	1.24045	2.28895	4.80677	4.81563	1.70173	3.17023	2.4892	2.28267	1.04253		778.055	9.993	5.15312	10.8059	4.48196
736.838	2.12117	1.23465	2.23405	4.81393	4.82243	1.7032	3.16867	2.487	2.2668	1.0314		778.376	8.2164	4.85788	13.6637	3.54072
737.136	2.11537	1.24465	2.24575	4.77873	4.7609	1.68283	3.1502	2.48453	2.25613	1.04957		778.698	7.928	5.1178	17.7022	3.91488
737.435	2.15267	1.2516	2.28585	4.85233	4.82377	1.708	3.18693	2.51463	2.29317	1.04357		779.02	9.4268	6.7784	16.9666	3.9692
737.733	2.14293	1.25325	2.2724	4.83837	4.8511	1.6989	3.17917	2.49295	2.28503	1.02973		779.342	10.196	4.30592	15.7875	5.06384
738.032	2.17763	1.2584	2.31465	4.89553	4.92193	1.73053	3.2391	2.5221	2.3179	1.0558		779.663	10.3771	6.77024	10.035	3.4982
738.33	2.25693	1.32295	2.4056	5.07973	5.08017	1.79357	3.32263	2.62922	2.40273	1.0776		779.985	7.85956	6.08128	13.6748	4.64272
738.629	2.1993	1.26515	2.34825	4.9508	4.9585	1.76383	3.2621	2.56082	2.34983	1.06297		780.307	9.33192	4.62636	10.7445	3.49376
738.927	2.16557	1.25425	2.3241	4.87647	4.88067	1.73607	3.20033	2.52095	2.30993	1.05317		780.628	7.51592	4.33388	10.8067	4.23764
739.225	2.20383	1.2594	2.32965	4.94343	4.957	1.73487	3.2374	2.54042	2.331	1.04087		780.949	8.83624	5.60368	13.1081	4.84508
739.523	2.2347	1.29865	2.3626	5.0265	5.02757	1.7793	3.29667	2.58008	2.36147	1.04927		781.271	7.184	7.94892	10.864	4.032
739.822	2.23523	1.30245	2.3805	5.0541	5.08907	1.78103	3.3301	2.6119	2.38657	1.07083		781.592	8.39128	6.47864	11.0587	4.49984
740.12	2.233	1.2965	2.3804	5.0299	5.05573	1.78293	3.314	2.6021	2.37777	1.05463		781.913	13.5274	4.438	9.74415	4.19228
740.418	2.20407	1.28025	2.3497	4.93313	4.947	1.75347	3.2562	2.55293	2.33763	1.0635		782.235	8.18884	5.16	14.2074	4.18188
740.716	2.20663	1.28825	2.3682	4.94203	4.9444	1.7741	3.24483	2.55078	2.34537	1.05007		782.556	8.8348	4.70984	9.17355	3.77208
741.014	2.2602	1.3038	2.4195	5.0894	5.0844	1.80123	3.34197	2.61877	2.4075	1.08727		782.877	9.311	4.96384	10.3053	3.8832
741.312	2.22923	1.3313	2.37755	4.9634	4.97217	1.80663	3.2664	2.55775	2.3657	1.0817		783.198	8.44516	5.2676	12.9341	5.9742
741.609	2.31543	1.35425	2.4586	5.1426	5.16853	1.84233	3.37477	2.66605	2.44963	1.09503		783.519	9.06632	5.73004	11.6546	4.81036
741.907	2.32507	1.33285	2.4458	5.12263	5.16477	1.84017	3.3931	2.65223	2.43233	1.10417		783.84	7.759	5.21908	8.5343	6.73964
742.205	2.25447	1.32335	2.3952	4.95943	4.96357	1.79267	3.2626	2.57043	2.3727	1.08623		784.161	16.8322	5.98716	15.5451	4.96184
742.503	2.2956	1.31945	2.44555	5.07183	5.09697	1.81923	3.3356	2.63215	2.41377	1.0956		784.482	9.0316	4.31564	15.2256	5.24308
742.8	2.3115	1.3299	2.43815	5.09013	5.09007	1.84117	3.34963	2.62695	2.42683	1.102		784.802	8.4272	4.68028	13.0432	4.87204
743.098	2.36247	1.37355	2.5242	5.2189	5.22737	1.88603	3.4347	2.7016	2.45167	1.116		785.123	7.32696	4.80632	11.9615	4.307
743.395	2.3463	1.3923	2.494	5.2139	5.2285	1.86793	3.41503	2.68405	2.48467	1.1083		785.444	9.12648	4.83472	12.4663	4.14528
743.693	2.29977	1.34415	2.4318	5.06957	5.08023	1.82127	3.33883	2.62427	2.40423	1.1016		785.764	7.70052	4.47228	13.3109	4.08844
743.99	2.35307	1.3764	2.5081	5.17487	5.1884	1.8977	3.40033	2.67652	2.4555	1.13287		786.085	7.03836	4.6386	10.091	3.5246
744.288	2.36447	1.38685	2.5086	5.16397	5.19077	1.8861	3.41083	2.67013	2.4578	1.12807		786.405	8.90996	5.19988	13.5157	6.56056
744.585	2.30697	1.3728	2.48515	5.1444	5.1436	1.85433	3.37277	2.65002	2.4262	1.10823		786.726	9.05372	4.84348	14.0871	4.82308
744.882	2.3665	1.38585	2.52955	5.2144	5.2395	1.89857	3.4387	2.68807	2.48593	1.1413		787.046	11.9733	5.26584	14.1285	4.32372
745.179	2.35477	1.40905	2.55685	5.21127	5.2347	1.91257	3.45323	2.69155	2.4962	1.11857		787.367	8.98496	5.48956	11.4406	3.96796
745.477	2.4325	1.4255	2.58465	5.3255	5.34947	1.96487	3.50103	2.75917	2.5335	1.14697		787.687	8.74064	5.13096	11.343	4.54676
745.774	2.36273	1.4057	2.53145	5.23	5.2505	1.8988	3.42313	2.6869	2.47663	1.11297		788.007	9.1408	5.29732	19.8806	5.32772
746.071	2.4067	1.40175	2.5401	5.27267	5.28487	1.93377	3.45637	2.72325	2.48807	1.13573		788.327	7.88232	5.6402	11.8489	5.07628
746.368	2.4143	1.41715	2.5708	5.29003	5.2891	1.92747	3.45207	2.73087	2.5068	1.15113		788.647	10.2131	7.63552	8.8471	3.94616
746.665	2.4428	1.4325	2.57745	5.32107	5.3479	1.93313	3.49073	2.756	2.51987	1.14243		788.968	12.62	6.46416	10.1803	4.53676
746.962	2.47163	1.45005	2.6172	5.40647	5.43597	1.96377	3.55093	2.7721	2.55227	1.14033		789.288	8.82524	7.49824	9.8328	4.1298
747.258	2.46277	1.47605	2.6009	5.35267	5.37923	1.9871	3.53553	2.78125	2.54253	1.1957		789.607	10.3692	5.65568	11.5095	3.73784
747.555	2.4989	1.4505	2.66625	5.47687	5.49127	2.0156	3.57953	2.82032	2.58857	1.15823		789.927	6.9528	5.72976	12.5827	3.37584
747.852	2.48287	1.46315	2.61045	5.36777	5.38487	1.98837	3.51293	2.76165	2.536	1.15173		790.247	13.3175	5.3616	13.0847	4.85728
748.149	2.4913	1.4904	2.6531	5.4125	5.4247	2.01677	3.5431	2.80025	2.56817	1.1854		790.567	8.91132	5.56276	12.1494	4.66868
748.445	2.4351	1.42445	2.58115	5.30263	5.3203	1.96567	3.4768	2.72895	2.5237	1.12907		790.887	8.75736	6.4236	9.19225	3.51876
748.742	2.4932	1.4751	2.64025	5.32473	5.39083	1.9962	3.5124	2.76887	2.54383	1.16547		791.206	8.34932	4.45156	12.8468	3.36956
749.038	2.48517	1.45175	2.59825	5.39667	5.4389	1.99217	3.53483	2.78632	2.5436	1.15897		791.526	9.26292	7.15296	16.153	4.491
749.335	2.50227	1.48805	2.6401	5.39533	5.42907	2.00233	3.5565	2.7916	2.56243	1.174		791.846	10.678	5.08496	14.8306	8.33088
749.631	2.54007	1.52225	2.672	5.4573	5.5136	2.06243	3.6077	2.84922	2.62467	1.2102		792.165	8.05768	5.19212	13.2744	6.38268
749.928	2.5547	1.51235	2.71805	5.47143	5.55847	2.05867	3.60357	2.84925	2.6257	1.22463		792.485	10.4597	6.07068	13.7865	4.01192
750.224	2.53363	1.4741	2.66045	5.44717	5.5005	2.02107	3.58367	2.79855	2.57013	1.16473		792.804	8.73544	5.741	15.7623	5.63116
750.52	2.54717	1.5122	2.6879	5.45077	5.52037	2.04903	3.63127	2.83703	2.62673	1.20227		793.123	10.8135	6.91964	8.4011	5.0282
750.816	2.5442	1.48205	2.69975	5.52663	5.54647	2.0318	3.6307	2.85113	2.60667	1.18767		793.443	8.70424	6.61148	11.9186	5.19696
751.113	2.54447	1.4985	2.72315	5.4678	5.53407	2.0563	3.6291	2.8321	2.60453	1.20187		793.762	7.0538	4.592	8.3742	4.53776
751.409	2.68263	1.55055	2.803	5.7511	5.83037	2.1549	3.78447	2.97158	2.7444	1.2356		794.081	8.63432	5.06708	23.198	4.65976
751.705	2.6444	1.5446	2.79065	5.68957	5.72803	2.1284	3.74017	2.94428	2.68067	1.24463		794.4	7.80884	6.05876	9.3729	4.52
752.001	2.56657	1.51	2.72785	5.47343	5.52123	2.08993	3.599	2.8354	2.617	1.20857		794.719	7.20168	4.49032	15.6369	4.35824
752.297	2.62	1.5622	2.75905	5.6207	5.6698	2.12477	3.68847	2.9161	2.67767	1.2174		795.038	9.04624	5.9702	11.0058	6.23932
752.593	2.58313	1.561	2.74635	5.53423	5.57503	2.09543	3.6575	2.8699	2.66303	1.21817		795.357	8.93828	5.83024	14.1929	3.53192
752.888	2.6918	1.5819	2.81205	5.73483	5.7617	2.1869	3.78657	2.96433	2.73327	1.25263		795.676	7.99248	7.24244	19.5725	6.38268
753.184	2.6605	1.5765	2.8188	5.71827	5.72123	2.1459	3.7385	2.94407	2.7015	1.22753		795.995	8.19784	5.9414	13.1686	11.453
753.48	2.5954	1.5412	2.76415	5.54523	5.58653	2.10647	3.62573	2.87602	2.65983	1.2004		796.314	9.87536	5.01216	15.665	5.21532
753.776	2.66993	1.5925	2.87295	5.8156	5.83683	2.166	3.79063	2.98623	2.74277	1.2427		796.632	8.98516	5.17744	11.6505	6.14784
754.071	2.66237	1.5932	2.8081	5.67987	5.7376	2.16217	3.753	2.92738	2.7269	1.2469		796.951	12.8296	5.10208	16.6918	4.2762
754.367	2.66143	1.59315	2.84455	5.70937	5.7577	2.1808	3.73973	2.95675	2.75683	1.24237		797.27	8.04612	5.128	13.3129	4.21956
754.662	2.66123	1.56245	2.81395	5.66107	5.6985	2.13317	3.73297	2.93415	2.71237	1.23023		797.588	7.77904	5.35056	12.6276	5.71928
754.958	2.71733	1.60165	2.8593	5.78603	5.7942	2.19573	3.8113	2.9735	2.75507	1.25037		797.907	6.91236	4.7618	17.6344	3.61024
755.253	2.688	1.59945	2.84725	5.75323	5.78783	2.17393	3.76283	2.95825	2.74217	1.25327		798.225	6.95444	5.00568	10.2661	4.92804
755.549	2.69367	1.58635	2.83025	5.70563	5.72873	2.17117	3.78333	2.95988	2.71813	1.25117		798.544	7.61148	5.8958	13.0682	5.11136
755.844	2.69373	1.61725	2.8629	5.75673	5.79083	2.21893	3.78163	2.97063	2.74567	1.26013		798.862	9.48276	5.14624	13.8462	3.688
756.139	2.7811	1.67105	2.9472	5.84827	5.8892	2.2659	3.84727	3.05658	2.8202	1.30427		799.18	11.4822	5.30336	17.8741	7.0258
756.434	2.77127	1.6661	2.9171	5.89747	5.933	2.24523	3.86557	3.04985	2.81127	1.28243		799.499	12.25	5.94004	10.0988	4.00992
756.729	2.76053	1.65	2.88335	5.83593	5.90633	2.215	3.821	3.01323	2.7844	1.2607		799.817	7.7292	5.65296	11.6509	4.10536
757.025	2.81223	1.6575	2.94995	5.95047	6.02177	2.28533	3.94003	3.06855	2.83143	1.29257		800.135	9.68392	5.5852	19.3346	4.55532
757.32	2.82343	1.66375	2.97745	5.9769	6.0597	2.29737	3.9195	3.06997	2.84503	1.30063		800.453	7.52316	5.05756	16.5511	5.70412
757.615	2.8123	1.6935	2.97845	5.93387	5.98797	2.30817	3.88683	3.0714	2.84697	1.3058		800.771	8.96756	4.21636	10.9484	4.19968
757.91	2.81957	1.6866	2.98415	5.9522	6.03247	2.30397	3.92167	3.0898	2.85843	1.3063		801.089	8.79116	5.48348	17.3956	3.39836
758.204	2.7946	1.693	2.9216	5.81157	5.90573	2.2653	3.84637	3.03252	2.81717	1.32183		801.407	7.95868	5.94708	21.658	5.60452
758.499	2.89073	1.7386	3.0469	6.09903	6.1515	2.341	3.9888	3.16595	2.92587	1.34573		801.725	8.69208	5.50368	14.6028	9.15976
758.794	2.84157	1.68635	3.00985	6.01327	6.07553	2.3115	3.939	3.10415	2.86217	1.31093		802.043	6.91368	6.60284	10.5769	6.47588
759.089	2.82157	1.67045	3.0209	6.01237	6.09907	2.28607	3.90713	3.07775	2.84853	1.3062		802.36	11.6146	5.5366	9.9944	5.8016
759.383	2.84977	1.67895	3.00595	5.96797	6.0699	2.29363	3.90927	3.10875	2.859	1.30053		802.678	12.9988	6.0832	11.3357	3.89108
759.678	2.89097	1.68865	3.03265	6.08587	6.18427	2.3335	4.0018	3.1456	2.90607	1.3085		802.996	10.7703	5.8182	15.1235	3.7614
759.973	2.93327	1.71775	3.081	6.16073	6.25323	2.37953	4.02413	3.16292	2.90973	1.31263		803.313	6.80012	4.77252	10.939	3.26352
760.267	2.9335	1.78585	3.13845	6.1686	6.24987	2.3841	4.05757	3.18953	2.95273	1.3359		803.631	9.9838	7.29192	14.2639	3.36616
760.562	3.0795	1.83755	3.2301	6.40963	6.48463	2.50603	4.23243	3.31907	3.05763	1.38923		803.948	9.13896	5.05664	10.3841	3.47904
760.856	2.92557	1.7604	3.0945	6.1096	6.18037	2.39517	4.00673	3.17307	2.9131	1.3539		804.266	10.0396	5.57344	14.7835	4.72496
761.15	3.00133	1.78525	3.1546	6.28603	6.3879	2.43947	4.12143	3.24455	2.99363	1.3488		804.583	9.24612	5.32428	16.9074	5.52428
761.445	3.07957	1.83445	3.18335	6.3891	6.4803	2.48063	4.18893	3.31343	3.00533	1.39097		804.9	10.7796	5.28396	18.303	3.14268
761.739	3.1122	1.8225	3.1781	6.42857	6.52513	2.51533	4.16677	3.29728	2.99437	1.41177		805.217	8.29524	5.64052	13.2829	4.51284
762.033	3.18883	1.87475	3.27645	6.64583	6.76823	2.57287	4.27557	3.3669	3.06143	1.41197		805.535	8.88096	4.78468	11.6832	4.92828
762.327	3.1155	1.83505	3.2217	6.45923	6.57987	2.52983	4.18083	3.31495	3.0044	1.39703		805.852	12.6879	5.98044	11.1337	4.87624
762.621	3.13533	1.86715	3.2053	6.4881	6.58157	2.5332	4.22347	3.3381	3.02963	1.42227		806.169	9.09324	5.56024	15.4816	4.3992
762.915	3.0958	1.8559	3.1738	6.38603	6.52833	2.51237	4.15897	3.2842	3.01383	1.4074		806.486	9.14068	4.799	13.0906	4.2412
763.209	3.07757	1.8275	3.18585	6.3668	6.46943	2.5017	4.12847	3.26705	3.0089	1.394		806.803	7.6204	5.22568	13.0186	5.16896
763.503	3.0328	1.83495	3.17135	6.3001	6.3879	2.45867	4.1035	3.2465	3.01963	1.37913		807.12	8.1942	6.5922	17.0881	4.39484
763.797	3.11943	1.8607	3.2889	6.50303	6.54673	2.53523	4.23073	3.34395	3.1044	1.40443		807.436	7.77184	6.42076	11.2195	4.41168
764.091	2.97283	1.77625	3.14875	6.1885	6.22373	2.4104	4.05937	3.18298	3.00233	1.3588		807.753	9.06888	5.25756	18.367	5.32592
764.385	2.97997	1.81125	3.1748	6.198	6.2517	2.43223	4.1185	3.22878	3.04617	1.37323		808.07	10.8628	5.69492	13.2711	5.1398
764.678	2.97643	1.80725	3.165	6.1871	6.24	2.43317	4.09753	3.21948	3.02233	1.37463		808.387	7.4114	4.30544	21.764	6.08112
764.972	2.95097	1.78385	3.1566	6.14427	6.18257	2.41017	4.06517	3.17685	2.97213	1.34457		808.703	8.12536	5.02912	19.1245	4.64756
765.266	2.8898	1.75535	3.1139	6.07233	6.10027	2.3981	3.99383	3.1638	2.96517	1.32117		809.02	8.43888	4.79112	13.6527	5.53644
765.559	2.89547	1.7658	3.10455	6.07233	6.0767	2.36933	3.98597	3.14625	2.9483	1.3133		809.336	7.74476	5.87264	9.0661	5.71436
765.853	2.9908	1.8417	3.1904	6.1432	6.1729	2.4552	4.05663	3.21503	3.02583	1.38153		809.653	5.9878	6.12224	13.1378	3.53348
766.146	2.93153	1.8039	3.1499	6.10993	6.14237	2.42087	4.0545	3.17333	3.00873	1.3498		809.969	6.64188	5.2318	10.1953	4.25096
766.439	2.92997	1.7835	3.14695	6.05543	6.06507	2.40813	4.02083	3.13935	2.975	1.35463		810.286	7.91512	5.10488	11.6414	3.81464
766.733	2.9888	1.8425	3.2252	6.18913	6.23387	2.45893	4.09773	3.23572	3.01783	1.38		810.602	18.0747	6.2278	17.6946	4.39392
767.026	3.01597	1.84655	3.23725	6.19417	6.23737	2.48783	4.12937	3.23018	3.04467	1.39173		810.918	7.21876	6.006	19.344	5.14588
767.319	3.11117	1.90145	3.30925	6.39123	6.44897	2.55837	4.2331	3.32835	3.1047	1.41997		811.234	17.9331	6.59928	11.017	5.3834
767.612	3.10973	1.89575	3.3191	6.3694	6.46803	2.58557	4.27013	3.33853	3.1064	1.41827		811.55	9.55684	4.53164	10.3767	4.68924
767.906	3.16507	1.89975	3.3709	6.57027	6.64543	2.57493	4.3469	3.41312	3.16003	1.41033		811.866	8.06276	6.2224	15.4326	4.1498
768.199	3.15337	1.9031	3.309	6.42187	6.5214	2.57973	4.24507	3.34323	3.16617	1.43783		812.182	6.05912	4.97768	12.0824	8.282
768.492	3.12027	1.9348	3.33235	6.40507	6.471	2.60407	4.19497	3.33488	3.11437	1.41147		812.498	12.5263	4.8592	12.4959	4.64284
768.785	3.10987	1.85735	3.25735	6.26863	6.37107	2.5419	4.1605	3.2507	3.07417	1.3864		812.814	8.6264	7.1072	12.7001	4.82412
769.077	3.26653	1.9716	3.42935	6.63373	6.72647	2.67217	4.395	3.42037	3.21427	1.4711		813.13	9.77036	5.82332	12.8196	4.14648
769.37	3.1297	1.90535	3.2866	6.3104	6.44253	2.56663	4.17357	3.28875	3.10547	1.4051		813.446	7.93136	4.31	25.1873	4.64732
769.663	3.2873	2.037	3.455	6.6155	6.73443	2.73773	4.39887	3.4475	3.24323	1.50633		813.762	10.3034	4.88292	12.6963	3.43704
769.956	3.26323	1.9623	3.43975	6.61003	6.72577	2.66347	4.38643	3.45533	3.1952	1.4512		814.077	12.0685	6.80912	9.4064	7.02008
770.248	3.1787	1.92895	3.3917	6.46217	6.58363	2.6273	4.27463	3.34167	3.11877	1.4148		814.393	7.00596	5.53908	19.3285	7.8558
770.541	3.18267	1.93805	3.3136	6.40417	6.49137	2.6174	4.26917	3.3154	3.1391	1.44167		814.708	5.61676	6.34304	13.3571	4.22228
770.834	3.37113	2.03895	3.55615	6.85787	6.93587	2.76173	4.50843	3.57015	3.32823	1.47973		815.024	8.56024	5.56252	12.3486	5.08172
771.126	3.26587	1.9843	3.40185	6.63023	6.70057	2.66647	4.34493	3.40353	3.17517	1.43493		815.339	9.31516	4.5722	8.27875	7.89648
771.419	3.25053	1.9987	3.4766	6.62853	6.7213	2.6917	4.3927	3.41517	3.16993	1.47333		815.655	8.25292	5.40512	8.9829	3.64644
771.711	3.2159	1.94635	3.41325	6.51	6.60953	2.63747	4.2711	3.36992	3.1574	1.44603		815.97	7.34736	4.20108	10.3805	3.78512
772.003	3.2236	1.92115	3.3679	6.50937	6.6574	2.6656	4.322	3.37965	3.14953	1.43167		816.285	9.65348	5.39576	9.47095	3.75512
772.296	3.22333	1.9692	3.4647	6.5993	6.6569	2.691	4.33587	3.38105	3.19097	1.47603		816.601	7.16948	5.29616	13.103	7.49024
772.588	3.30953	2.00115	3.48115	6.68947	6.7372	2.71463	4.38077	3.4152	3.2222	1.467		816.916	7.47096	6.89944	13.4997	3.97924
772.88	3.3322	2.0671	3.5745	6.7599	6.84993	2.73937	4.50067	3.487	3.3263	1.49917		817.231	7.59304	5.53884	10.2626	5.7864
773.172	3.38047	2.0423	3.5493	6.88477	6.93	2.813	4.55873	3.5618	3.3043	1.52587		817.546	7.14632	4.32976	12.8882	5.7344
773.464	3.42627	2.1008	3.6806	7.02187	7.1234	2.8562	4.59287	3.60527	3.3789	1.48027		817.861	9.3636	5.78852	10.962	5.78488
773.756	3.3207	2.08115	3.61605	6.84093	6.94263	2.76603	4.52913	3.51275	3.2889	1.5187		818.176	9.17148	6.13396	14.7155	4.39492
774.048	3.28347	2.01285	3.5323	6.67117	6.7085	2.72387	4.36173	3.44045	3.239	1.50497		818.491	9.15148	5.18036	14.3279	4.88696
774.34	3.44	2.08455	3.66905	6.95967	6.99997	2.8624	4.59643	3.59315	3.3752	1.5498		818.806	7.06304	4.62416	13.7746	4.64348
774.632	3.46623	2.09115	3.6356	6.9163	6.98853	2.8399	4.53713	3.53968	3.3394	1.50477		819.12	10.0631	6.58188	15.6949	5.13072
774.924	3.33077	2.0485	3.5273	6.79787	6.91983	2.80013	4.44953	3.50727	3.28707	1.50917		819.435	12.7868	4.9258	12.8428	5.253
775.216	3.63463	2.21305	3.85285	7.32877	7.43983	3.0154	4.83	3.7627	3.57777	1.59127		819.75	10.2538	6.57184	13.0902	4.32156
775.507	3.4513	2.0951	3.6198	6.89007	6.965	2.85417	4.51433	3.5416	3.31453	1.51997		820.064	10.9192	5.97676	10.5144	5.47116
775.799	3.4944	2.18515	3.67995	6.97547	7.08513	2.89313	4.63207	3.60668	3.4896	1.58257		820.379	11.6044	5.3312	10.712	6.7612
776.091	3.49353	2.1632	3.66435	6.92357	7.09107	2.90383	4.61037	3.6061	3.35407	1.5551		820.693	14.0174	5.8758	16.8483	4.16712
776.382	3.2656	2.0316	3.4719	6.5333	6.65887	2.692	4.2999	3.3845	3.15973	1.44683		821.008	14.4625	6.32584	9.78075	4.09596
776.674	3.58153	2.15115	3.72185	7.18267	7.3273	2.909	4.69717	3.68035	3.41023	1.50587		821.322	12.367	6.41328	11.8348	7.3672
776.965	3.6534	2.2261	3.82475	7.2625	7.37743	3.04233	4.82047	3.7387	3.57277	1.57883		821.636	9.93656	6.75308	15.5522	5.67472
777.257	3.78413	2.25595	3.97225	7.61933	7.74397	3.12787	5.0247	3.9061	3.68843	1.64047		821.951	13.929	5.9606	15.7648	5.7338
777.548	3.47373	2.13455	3.67505	6.9834	7.12547	2.91163	4.60007	3.56792	3.3515	1.5432		822.265	10.7551	7.40288	16.0018	6.80864
777.839	3.63877	2.271	3.8717	7.21617	7.36057	3.03993	4.8006	3.75645	3.57	1.65537		822.579	11.6398	6.74852	14.9939	5.37892
778.13	3.50253	2.13565	3.6549	7.02027	7.15503	2.89757	4.61177	3.5713	3.40713	1.53827		822.893	13.2653	7.428	15.5099	5.58324
778.422	3.635	2.2108	3.842	7.1897	7.36287	3.02287	4.78493	3.7215	3.5359	1.54997		823.207	14.0172	7.05628	16.6095	5.66656
778.713	3.5481	2.18135	3.76495	7.1485	7.28707	2.9751	4.73037	3.6645	3.45693	1.55853		823.521	13.8017	7.37132	16.4016	5.61884
779.004	3.55323	2.1942	3.76165	6.944	7.05027	2.95453	4.6035	3.62375	3.42973	1.6179		823.835	14.0256	7.5922	16.3005	5.73628
779.295	3.60653	2.1738	3.74625	7.09937	7.2593	3.0216	4.77037	3.7277	3.49393	1.61837		824.149	14.4479	7.6732	15.5828	6.01604
779.586	3.69817	2.2095	3.8857	7.3281	7.42187	3.0336	4.8239	3.76057	3.5604	1.5528		824.463	14.3213	7.8264	15.8517	6.58728
779.877	3.70573	2.24935	3.92775	7.36557	7.47843	3.0904	4.79553	3.80978	3.6425	1.64213		824.777	14.8138	7.86312	16.5921	6.13232
780.167	4.0037	2.4163	4.21745	7.8755	7.95433	3.33057	5.21377	4.06288	3.8779	1.7686		825.09	13.2448	7.96836	15.3672	5.92548
780.458	3.77427	2.33195	4.02305	7.4382	7.56193	3.12597	4.97147	3.86262	3.68133	1.63423		825.404	13.6323	7.24644	14.5083	5.84692
780.749	3.7597	2.30675	3.93485	7.4714	7.52447	3.13877	4.88343	3.8059	3.61933	1.62537		825.717	15.0546	7.75896	15.4676	5.45008
781.04	3.6263	2.2058	3.8066	7.12287	7.31397	3.0783	4.73607	3.6984	3.51017	1.61187		826.031	13.6623	6.32984	15.6156	7.21468
781.33	3.82113	2.29685	3.9439	7.57987	7.62663	3.1485	4.9871	3.88745	3.64183	1.62653		826.344	14.0394	7.39728	16.8216	7.7302
781.621	3.84367	2.3757	4.04995	7.70967	7.7652	3.19563	5.01557	3.9861	3.74643	1.70447		826.658	12.3438	7.5506	14.9493	5.70064
781.911	3.7267	2.30435	3.9174	7.30003	7.44727	3.06273	4.7936	3.78025	3.4915	1.59127		826.971	10.6814	7.8768	16.5815	5.87988
782.202	4.01727	2.51085	4.176	7.90493	7.9664	3.40293	5.2273	4.07185	3.8071	1.74463		827.285	13.3422	6.3654	13.9005	6.13084
782.492	3.8411	2.3897	4.0857	7.56523	7.6188	3.22707	4.95287	3.91235	3.7041	1.66793		827.598	14.2836	7.35584	16.031	6.05248
782.782	3.67427	2.2927	3.9134	7.26403	7.33473	3.05253	4.79157	3.7388	3.53573	1.63063		827.911	12.384	7.04064	17.3381	5.9038
783.073	3.83697	2.3867	4.06465	7.5781	7.60127	3.19527	5.0168	3.90373	3.6593	1.73583		828.224	13.3686	7.95236	14.9271	5.18796
783.363	3.90167	2.4034	4.09385	7.60683	7.70777	3.2362	4.98337	3.95063	3.7126	1.72643		828.537	13.7182	7.69664	15.9816	5.45928
783.653	3.94957	2.47025	4.19015	7.72497	7.80417	3.3167	5.04597	3.9991	3.80397	1.72367		828.85	13.63	7.98412	17.237	6.11416
783.943	3.68453	2.3438	3.8947	7.211	7.2855	3.1456	4.77537	3.7862	3.59093	1.65003		829.163	13.2247	7.95588	15.748	6.55008
784.233	3.8441	2.4394	4.08835	7.68213	7.7093	3.1908	4.98407	3.93853	3.77477	1.63893		829.476	14.088	6.95776	17.4868	5.80748
784.523	3.97367	2.48305	4.28525	7.8223	7.9751	3.34363	5.174	4.03245	3.78967	1.7399		829.789	14.2639	7.05956	14.7302	5.22488
784.813	3.62237	2.28295	3.9198	7.18883	7.19583	3.03177	4.68523	3.6586	3.5014	1.6017		830.102	13.4283	7.16012	17.0041	6.66256
785.103	3.85423	2.43405	4.0701	7.54587	7.5987	3.2325	4.98177	3.88775	3.73653	1.74257		830.414	15.439	7.66772	14.881	6.67664
785.393	3.9448	2.45695	4.15055	7.55863	7.6866	3.2834	5.06007	3.9461	3.74427	1.7526		830.727	12.583	6.12856	13.1647	5.53424
785.683	3.995	2.4524	4.236	7.66883	7.96863	3.2946	5.08567	3.97325	3.80447	1.7539		831.04	9.1744	8.09856	18.9317	5.1722
785.973	4.091	2.5651	4.3466	8.00753	8.17497	3.44663	5.30157	4.1723	3.92527	1.82387		831.352	7.19456	8.4878	11.9516	11.2616
786.262	4.05173	2.565	4.31595	7.8362	7.99417	3.3445	5.228	4.07343	3.86243	1.79363		831.665	14.6539	6.75876	12.8518	6.21456
786.552	4.08833	2.5829	4.2432	7.88733	8.03303	3.46743	5.17043	4.11975	3.89397	1.80217		831.977	7.19892	5.15428	12.7928	7.4464
786.841	3.9532	2.4658	4.2205	7.74637	7.89317	3.3558	5.1276	4.02873	3.8101	1.74003		832.29	7.90628	4.70532	10.4072	5.96052
787.131	4.1822	2.65645	4.41165	8.11387	8.3212	3.5156	5.36267	4.24602	3.9455	1.85313		832.602	12.2413	6.36136	60.4308	6.185
787.42	4.21887	2.5969	4.3236	8.04453	8.20577	3.509	5.31857	4.18628	3.9416	1.86477		832.914	10.0041	5.66136	17.5193	6.74552
787.71	4.03617	2.51675	4.1688	7.7338	7.91557	3.33537	5.10143	4.00778	3.79517	1.74607		833.226	9.7904	5.50392	13.6789	5.15304
787.999	4.3087	2.6629	4.48935	8.3469	8.52447	3.56623	5.4863	4.31815	4.061	1.90137		833.539	8.56844	6.90184	16.2905	5.72868
788.289	4.03463	2.57585	4.24855	7.75507	7.9145	3.41787	5.14277	4.04602	3.8121	1.82737		833.851	11.6188	7.6586	14.6069	8.62408
788.578	3.9974	2.48755	4.2768	7.78057	7.93467	3.36493	5.20837	3.98602	3.86117	1.7467		834.163	11.0485	6.52916	15.8184	6.76012
788.867	4.3483	2.65775	4.53665	8.49477	8.66423	3.64147	5.63683	4.371	4.152	1.86953		834.475	11.033	8.21176	18.872	6.4242
789.156	4.08573	2.55905	4.2817	7.94567	8.08333	3.46593	5.27953	4.10835	3.88003	1.80667		834.787	12.1996	6.1964	15.8375	4.90172
789.445	4.02017	2.4905	4.26905	7.77887	7.86487	3.37177	5.15377	4.02623	3.81803	1.7043		835.099	12.9747	6.90332	15.9472	5.61416
789.734	4.05897	2.5245	4.2629	7.80527	7.9244	3.38973	5.1314	4.04622	3.82413	1.76323		835.41	11.2522	7.53572	19.5922	5.81996
790.023	4.0561	2.51695	4.31705	7.791	7.93173	3.399	5.148	4.07848	3.84847	1.7656		835.722	11.1992	6.6918	14.0501	5.67164
790.312	4.00453	2.5514	4.2544	7.66853	7.78193	3.34793	5.16663	4.02353	3.82827	1.77507		836.034	10.869	6.7322	19.37	4.55976
790.601	3.99517	2.57685	4.2887	7.57237	7.7331	3.36957	5.06443	3.99167	3.80433	1.784		836.346	11.527	6.7394	17.8995	6.19024
790.89	3.9394	2.53415	4.20585	7.5314	7.6551	3.36383	5.02447	3.94897	3.77487	1.78253		836.657	10.8326	7.28932	26.2125	6.58088
791.178	4.17393	2.6519	4.43495	8.10643	8.17227	3.5423	5.33717	4.20527	3.9867	1.85983		836.969	12.7369	8.02148	17.6376	7.1082
791.467	4.03087	2.63565	4.37085	7.83563	7.89003	3.45447	5.20997	4.09047	3.9301	1.8179		837.28	9.78576	6.92644	16.2269	6.07304
791.756	4.13193	2.58525	4.33305	7.92937	8.0013	3.50877	5.18127	4.11375	3.88087	1.81557		837.592	17.1342	6.05624	10.0052	5.45396
792.044	4.12333	2.6227	4.49905	8.019	8.0444	3.5272	5.20773	4.16918	3.91347	1.86807		837.903	7.9756	7.59048	9.07565	5.21364
792.333	4.15263	2.6797	4.4621	7.96877	8.04623	3.51243	5.2566	4.19448	3.96837	1.87003		838.214	8.69892	5.46356	16.1143	5.13304
792.621	3.988	2.52815	4.255	7.55317	7.71753	3.40717	5.0833	4.00405	3.75663	1.81467		838.525	14.3824	7.58548	15.2089	9.44084
792.91	4.1949	2.6942	4.4491	8.11333	8.10557	3.58777	5.34507	4.18367	4.01703	1.86573		838.837	8.36996	6.47276	10.0381	7.13244
793.198	4.18567	2.61295	4.375	8.00083	8.0116	3.52357	5.2932	4.1571	3.92997	1.84047		839.148	14.1572	4.6488	11.407	7.55356
793.486	4.36543	2.8029	4.65065	8.32007	8.37557	3.76887	5.52727	4.3594	4.11547	2.0238		839.459	7.56704	6.3844	14.7796	4.13792
793.775	4.29437	2.66245	4.5999	8.37797	8.4405	3.6351	5.45953	4.30233	4.08177	1.88807		839.77	5.95776	4.119	12.3781	4.60292
794.063	4.35877	2.793	4.57435	8.34193	8.41653	3.69947	5.5048	4.31232	4.12867	1.9048		840.081	15.9166	5.01488	9.98575	13.8778
794.351	4.18277	2.72585	4.3971	8.02153	8.14337	3.5772	5.31537	4.14945	3.92437	1.87427		840.392	10.8324	4.82684	11.0699	4.33648
794.639	4.29433	2.81585	4.55985	8.11873	8.22593	3.64647	5.35417	4.24475	4.0179	1.94197		840.703	10.1696	4.53112	14.9671	3.87508
794.927	4.66407	2.8945	4.83245	8.8847	9.1281	3.87503	5.87057	4.53	4.36437	1.95553		841.013	6.92992	5.0528	13.6565	6.33296
795.215	4.04383	2.6383	4.28345	7.62807	7.70467	3.45223	5.06967	3.94928	3.7946	1.8692		841.324	11.9404	4.69928	9.05705	5.33248
795.503	4.25137	2.74905	4.4665	8.00543	8.17337	3.64643	5.31477	4.15735	3.9986	1.89247		841.635	12.1588	5.21852	19.3739	4.6676
795.791	4.40633	2.82565	4.65325	8.36477	8.5765	3.71943	5.52077	4.31637	4.16303	1.90637		841.945	10.0002	5.8156	9.77825	6.07648
796.079	4.67457	2.9528	5.0287	8.97377	9.1596	3.96857	5.90627	4.6537	4.4718	2.01617		842.256	9.05044	8.27556	13.828	7.43392
796.366	4.52983	2.87065	4.7831	8.619	8.77003	3.8188	5.6852	4.47012	4.26757	2.02343		842.566	8.06216	5.44124	26.0037	5.72368
796.654	4.46413	2.79725	4.72095	8.4308	8.55633	3.8114	5.55967	4.37843	4.1369	1.97597		842.877	14.453	4.98592	21.4001	6.1088
796.942	4.51733	2.8532	4.7471	8.55623	8.7338	3.87833	5.6208	4.4501	4.3097	1.93017		843.187	9.55696	11.6566	16.0414	4.05444
797.229	4.2153	2.7139	4.4238	7.89523	8.05863	3.5777	5.26383	4.16785	3.97697	1.88113		843.498	6.02624	8.74084	10.3137	7.7482
797.517	4.66297	2.9158	5.0307	8.90713	9.03193	3.96203	5.89443	4.61615	4.4668	2.01747		843.808	10.7067	4.77912	11.782	5.9692
797.804	4.4224	2.8108	4.6968	8.46833	8.61697	3.7783	5.57923	4.3933	4.20733	1.8925		844.118	6.54424	4.49436	15.5591	5.32932
798.092	4.3592	2.72355	4.61955	8.12507	8.23327	3.6652	5.41207	4.228	4.00933	1.92147		844.428	8.24396	10.1339	14.7419	13.2526
798.379	4.51623	2.89415	4.7489	8.39043	8.50473	3.7955	5.60587	4.43063	4.20943	2.0166		844.738	12.7137	6.74896	12.0647	3.73904
798.666	4.50593	2.9056	4.6968	8.41287	8.5749	3.80463	5.60737	4.39135	4.25597	2.01137		845.048	6.26176	5.43696	12.1536	5.2532
798.954	4.48683	2.83785	4.8217	8.5472	8.744	3.8855	5.66283	4.43173	4.23123	1.96347		845.358	5.43528	4.83692	18.1369	3.54796
799.241	4.60843	2.9266	4.8802	8.69233	8.7619	3.93517	5.7371	4.53455	4.3442	1.9662		845.668	6.4262	5.1386	8.72205	7.51488
799.528	4.56353	2.9092	4.7808	8.4728	8.5902	3.85367	5.5738	4.4411	4.2774	1.9774		845.978	9.63268	4.14912	8.45345	7.622
799.815	4.50353	2.8965	4.7962	8.52033	8.60583	3.89353	5.6904	4.41233	4.27633	2.0454		846.288	4.83264	4.7348	9.37665	4.06376
800.102	4.31917	2.76175	4.56335	8.1497	8.25053	3.7327	5.37207	4.26267	4.06033	1.95013		846.598	9.49152	4.62728	22.3932	7.787
800.389	4.39803	2.83565	4.72565	8.35897	8.46663	3.8182	5.54057	4.33758	4.16343	1.96453		846.908	5.45988	10.8917	8.9686	3.95536
800.676	4.42723	2.8346	4.6501	8.2468	8.3474	3.8349	5.44203	4.36025	4.1547	1.9916		847.217	6.35068	4.1122	7.6484	4.67612
800.963	4.8658	3.07875	5.15995	9.13447	9.20953	4.1992	5.9844	4.79155	4.54513	2.20413		847.527	10.0238	5.27172	10.5184	4.00856
801.25	4.38173	2.8892	4.7074	8.25083	8.26697	3.76777	5.46933	4.29272	4.15563	1.99543		847.836	4.67956	4.96424	9.03705	5.32044
801.536	4.79283	3.19365	5.0262	9.0947	9.1152	4.11377	6.0198	4.6992	4.47953	2.06043		848.146	4.43636	4.21144	10.1481	4.3488
801.823	4.58087	2.9629	4.85685	8.69273	8.7246	3.89013	5.73563	4.4805	4.35213	1.99857		848.455	4.79232	6.7278	7.75845	3.64112
802.11	4.64697	3.05555	4.9061	8.66433	8.78753	3.9655	5.72487	4.51352	4.34	2.03823		848.765	7.93312	4.06476	9.2113	3.15596
802.396	4.75647	3.08205	5.1106	8.9772	8.95687	4.0563	5.85573	4.65595	4.45313	2.0306		849.074	8.81752	5.01796	12.5149	3.4994
802.683	4.45103	2.9091	4.77965	8.44017	8.51757	3.8955	5.55713	4.41852	4.17787	1.99793		849.383	3.86888	4.2872	10.4592	3.35948
802.969	4.67827	3.0629	5.1305	8.91307	9.08293	4.03433	5.9164	4.56513	4.411	1.99013		849.692	7.86948	5.88848	10.2038	3.38704
803.256	4.8015	3.1234	5.0809	9.1884	9.2417	4.12857	6.05883	4.7722	4.54483	2.0781		850.001	7.04992	5.08356	15.9447	3.31484
803.542	4.952	3.1855	5.20435	9.37897	9.53723	4.19687	6.12903	4.85065	4.62857	2.12267		850.31	4.42968	8.99616	9.3256	5.81228
803.828	4.61473	3.01345	4.9336	8.60627	8.66927	3.95033	5.69973	4.48428	4.305	2.0653		850.619	6.46644	4.89816	6.21955	4.23912
804.115	4.60833	3.0069	4.8964	8.67093	8.75293	3.95213	5.7023	4.45305	4.30107	2.05183		850.928	4.81136	4.37212	11.2553	2.89896
804.401	4.42147	2.87895	4.699	8.24697	8.32633	3.79983	5.4076	4.2851	4.11107	2.01243		851.237	4.30488	6.33608	10.9494	15.7773
804.687	5.0175	3.17405	5.2979	9.28477	9.4188	4.32777	6.10853	4.84718	4.6628	2.19093		851.546	3.55552	5.08356	9.4059	2.77552
804.973	4.30897	2.7498	4.5247	8.0476	8.11893	3.70553	5.34323	4.18185	4.0334	1.92717		851.855	5.71236	3.7472	9.0958	5.36464
805.259	4.70437	2.9912	5.0053	8.79173	8.94917	4.02727	5.85357	4.64995	4.34487	2.042		852.164	8.08892	4.18476	9.00835	5.27708
805.545	4.95507	3.12545	5.2264	9.24367	9.40107	4.25617	6.1125	4.80675	4.62813	2.163		852.472	7.37884	4.89308	8.4711	2.6998
805.831	4.8042	3.16075	5.1692	8.90853	9.06773	4.17857	5.83673	4.69092	4.50133	2.1639		852.781	5.92092	9.08128	6.0854	4.7732
806.117	4.76187	3.07325	5.0295	8.87207	9.0503	4.113	5.86353	4.6523	4.4891	2.14077		853.089	9.82032	3.19668	6.86285	9.67832
806.403	5.14883	3.20875	5.3882	9.59917	9.75443	4.33253	6.34283	4.90185	4.69797	2.18423		853.398	11.0321	5.12256	46.6698	4.6336
806.688	4.76863	3.0126	5.1209	8.71587	8.90363	4.19567	5.8352	4.64847	4.48183	2.1362		853.706	4.13504	5.60228	9.1915	2.48056
806.974	5.0302	3.23815	5.40965	9.21473	9.2959	4.26803	6.14887	4.81822	4.5982	2.2351		854.015	5.15216	4.42732	6.9661	4.32288
807.26	4.9422	3.20615	5.2079	9.1737	9.33817	4.23463	6.0247	4.78383	4.5688	2.18707		854.323	4.82348	3.70168	7.4509	3.3838
807.545	5.08097	3.30475	5.46855	9.4071	9.5158	4.4193	6.25603	4.92562	4.70603	2.24467		854.631	5.87476	3.89968	12.4151	4.7376
807.831	4.88013	3.1776	5.1362	9.0411	9.19593	4.23353	5.9128	4.70035	4.5477	2.1167		854.94	5.04732	5.27376	4.99205	3.12992
808.116	4.84493	3.08975	5.09025	8.90737	9.0026	4.13143	5.95297	4.69107	4.47673	2.0882		855.248	3.67644	4.6886	13.7856	5.78516
808.402	4.80847	3.07265	5.1613	8.93437	9.03807	4.1515	5.83653	4.69278	4.51953	2.14727		855.556	5.06044	6.92588	13.8129	3.52964
808.687	4.6739	3.03095	5.0303	8.7633	8.8057	4.1058	5.72113	4.5995	4.32183	2.08897		855.864	4.5804	3.60924	18.3958	7.24012
808.972	4.87507	3.16395	5.2444	9.00373	9.11433	4.24013	5.9491	4.74385	4.53187	2.17737		856.172	15.068	5.98236	8.94695	3.2898
809.257	4.78497	3.1184	5.10915	8.8379	8.95267	4.14143	5.86283	4.67013	4.4477	2.18377		856.48	9.51816	10.5387	7.72045	4.65748
809.543	4.70157	3.10065	4.97725	8.77143	8.839	4.08293	5.83127	4.59328	4.38157	2.10743		856.788	7.24004	6.67848	9.8009	4.61292
809.828	4.88317	3.1664	5.17865	8.97703	9.01323	4.23647	5.91853	4.6982	4.48073	2.135		857.095	3.16252	5.7412	30.4369	4.88984
810.113	4.80913	3.14475	5.07625	8.7934	8.84433	4.15957	5.79113	4.60828	4.4308	2.06563		857.403	6.0004	6.78836	14.5751	3.569
810.398	5.0767	3.25625	5.3123	9.29647	9.40193	4.3379	6.2201	4.87538	4.65687	2.2419		857.711	7.5626	6.20328	6.55855	7.55612
810.683	5.1889	3.41405	5.59075	9.7019	9.73417	4.53853	6.34437	5.12517	4.83953	2.26053		858.018	4.48492	5.02896	5.8421	4.2234
810.968	4.9955	3.1855	5.27005	9.05547	9.1193	4.32717	5.97587	4.82338	4.6188	2.25757		858.326	5.29944	3.59764	14.5271	7.57884
811.253	4.5405	2.94365	4.8679	8.34977	8.2922	3.9724	5.5396	4.3852	4.22287	2.03853		858.633	3.57344	3.99088	11.3993	6.008
811.537	4.6765	3.0306	5.0628	8.77367	8.8157	4.14273	5.7775	4.57808	4.37583	2.00263		858.941	11.8626	5.10532	6.09305	2.73912
811.822	4.45163	2.9545	4.6954	8.25747	8.28533	3.936	5.49197	4.35555	4.19677	2		859.248	8.56296	5.18688	9.5948	3.5792
812.107	4.71783	3.1163	4.94285	8.626	8.6654	4.08637	5.7072	4.52335	4.32667	2.14587		859.556	7.46544	4.15188	9.6934	9.73528
812.391	4.65077	3.0887	5.0491	8.6646	8.69217	4.1128	5.65513	4.5164	4.39347	2.05893		859.863	5.90536	6.29852	11.1926	1.88212
812.676	5.1719	3.37835	5.55245	9.55193	9.61497	4.536	6.25287	5.07555	4.83087	2.37357		860.17	8.39092	3.85908	11.0459	2.60572
812.96	4.84877	3.12245	5.04165	8.80493	8.74777	4.1958	5.8469	4.68088	4.47123	2.11047		860.477	8.6992	5.07472	14.0721	562.8
813.245	4.84087	3.17335	5.2368	8.9418	9.0105	4.31017	5.94867	4.73825	4.54023	2.1405		860.784	3.96108	5.75912	7.6444	3.21768
813.529	5.7462	3.64195	6.18065	10.6434	10.7323	4.95153	6.9967	5.55873	5.23817	2.50563		861.091	5.53096	3.19696	-14.98	3.27832
813.814	4.98687	3.22205	5.1988	8.89753	9.0274	4.2782	5.91283	4.78173	4.5367	2.21793		861.398	5.38824	9.36664	4.15465	4.66284
814.098	4.89303	3.21035	5.2863	8.97297	9.0835	4.29077	5.95727	4.70755	4.55223	2.2233		861.705	4.10772	4.1064	7.04085	3.54712
814.382	4.81533	3.16315	5.1192	8.65247	8.9381	4.26657	5.84587	4.66802	4.4404	2.193		862.012	5.33868	5.2252	9.1517	6.4926
814.666	5.3682	3.4937	5.71935	9.68723	9.94873	4.69333	6.5842	5.19538	4.9719	2.41787		862.319	4.23476	4.5142	7.70085	3.43192
814.95	5.87067	3.67995	6.182	10.7515	11.0219	5.16533	7.0506	5.56912	5.29397	2.4495		862.626	5.61144	3.24128	7.1361	5.23052
815.234	5.61623	3.667	5.9272	10.1574	10.3173	4.92593	6.75237	5.3397	5.17607	2.4487		862.932	4.57136	4.4598	11.4945	423.12
815.518	5.87013	4.0063	6.1747	10.5755	10.8354	5.10777	7.00337	5.62772	5.40013	2.62153		863.239	4.8748	5.89208	4.82415	6.87784
815.802	5.89687	3.8612	6.18495	10.6945	10.8508	5.25363	7.0566	5.58768	5.47937	2.66273		863.546	5.61588	3.40064	9.7551	5.75364
816.086	5.13567	3.36425	5.39655	9.19773	9.45173	4.54803	6.253	4.93207	4.7563	2.29263		863.852	6.04896	4.7908	7.23425	3.92396
816.37	5.2346	3.43325	5.60985	9.15083	9.4081	4.58887	6.18723	5.05242	4.81347	2.3293		864.159	3.8398	3.75592	4.43925	2.48452
816.654	5.23027	3.4814	5.6005	9.3449	9.63693	4.6826	6.3358	5.0784	4.81527	2.39967		864.465	3.60508	36.9402	15.1676	4.06676
816.937	5.0101	3.3357	5.34735	9.0814	9.18613	4.39223	6.05603	4.76665	4.59033	2.16747		864.771	3.399	4.87368	6.37455	2.92236
817.221	5.2276	3.38935	5.54675	9.3605	9.5041	4.61423	6.1799	4.95303	4.71993	2.3396		865.078	5.65164	8.89752	12.4255	4.29124
817.505	5.7042	3.61745	6.0481	10.2275	10.4273	4.97167	6.78037	5.36108	5.1586	2.42893		865.384	7.0162	3.90732	8.99945	3.24784
817.788	5.15063	3.35425	5.412	9.24997	9.44497	4.51673	6.1423	4.96593	4.59867	2.2369		865.69	4.7386	3.44404	12.5473	5.423
818.072	5.2899	3.5269	5.69035	9.59743	9.723	4.73023	6.29343	5.08205	4.80683	2.39233		865.996	5.12628	4.5992	7.4228	2.46828
818.355	5.5515	3.6678	5.731	9.74917	9.86807	4.90273	6.5053	5.18577	4.98123	2.41663		866.302	6.62068	7.254	8.65195	4.78584
818.639	5.68967	3.7253	5.98385	10.1907	10.309	5.0077	6.7131	5.32307	5.03603	2.5865		866.608	4.19636	3.53392	5.4854	6.43784
818.922	5.37493	3.5989	5.69115	9.7084	9.85953	4.71153	6.36433	5.12605	4.86873	2.42807		866.914	5.551	6.24312	7.2887	5.1694
819.205	5.008	3.29215	5.26425	9.0995	9.26553	4.43837	5.9831	4.69865	4.48087	2.23183		867.22	6.24748	4.34348	127.302	5.9864
819.488	5.0971	3.31785	5.32135	9.0839	9.19373	4.52017	5.9473	4.7951	4.51097	2.29133		867.526	4.27588	4.7974	10.1674	5.62748
819.771	5.2818	3.56135	5.50135	9.3711	9.5165	4.6048	6.2441	4.99458	4.71737	2.4598		867.832	3.25316	4.8982	12.2174	2.268
820.054	5.84393	3.7806	5.97585	10.5132	10.6585	5.04883	6.7759	5.48905	5.1291	2.56267		868.137	3.74296	5.18012	17.0462	2.76664
820.338	6.09927	3.89955	6.23345	10.9681	11.2422	5.34517	7.0849	5.64452	5.26173	2.63907		868.443	3.08856	3.17832	8.70145	3.90364
820.62	5.9107	3.8616	6.02935	10.6467	10.9147	5.20777	6.8835	5.5034	5.07033	2.59323		868.749	5.4962	4.82076	13.4777	2.61092
820.903	6.6359	4.2897	6.53575	11.7792	12.1413	5.77547	7.5458	6.0823	5.561	2.9004		869.054	3.36624	4.2026	7.4064	3.80616
821.186	6.88623	4.4447	6.63815	11.9235	12.3967	5.94757	7.61817	6.19912	5.6145	2.9985		869.36	6.13604	4.08932	9.4916	5.6402
821.469	6.53523	4.2409	6.3553	11.4729	11.8686	5.67207	7.25833	5.949	5.33533	2.86537		869.665	3.71904	3.79356	5.40915	2.8228
821.752	6.3457	4.1395	6.2649	11.1533	11.5601	5.53193	7.11293	5.80122	5.28297	2.8176		869.97	4.45624	3.40072	9.5649	2.78444
822.034	6.3948	4.182	6.3593	11.3303	11.6238	5.54777	7.2107	5.85982	5.39337	2.8279		870.276	5.60456	12.8259	26.93	2.70684
822.317	6.2815	4.1176	6.37355	11.2342	11.5051	5.50863	7.2187	5.83558	5.42683	2.77787		870.581	4.37108	5.41012	8.46515	8.81776
822.6	6.0763	3.9873	6.21005	10.905	11.0941	5.32223	7.0266	5.67605	5.31533	2.68177		870.886	5.127	4.5832	7.5803	4.83008
822.882	5.8947	3.8669	6.1271	10.6177	10.7486	5.1622	6.88267	5.5433	5.2625	2.62003		871.191	4.4056	4.78176	7.53305	2.717
823.165	5.93063	3.9161	6.24245	10.7599	10.8385	5.2072	7.0095	5.6392	5.3704	2.61677		871.496	4.24156	3.9414	8.8887	25.9832
823.447	5.68843	3.76675	6.10055	10.3879	10.4304	5.00867	6.81307	5.47225	5.25527	2.5012		871.801	5.08332	4.1502	28.2254	4.81656
823.729	5.6377	3.7514	6.09045	10.279	10.2527	4.95063	6.79477	5.44307	5.31373	2.4953		872.106	2.99916	4.9472	11.5765	5.38396
824.012	5.32787	3.5646	5.84005	9.72147	9.71097	4.7248	6.47377	5.20683	5.09267	2.39103		872.411	11.8903	10.2594	-20.3554	9.78084
824.294	5.3419	3.59405	5.9163	9.77317	9.72057	4.7157	6.532	5.23883	5.1892	2.38087		872.716	4.17664	6.2498	24.1897	3.25312
824.576	5.3309	3.59205	5.904	9.75593	9.6859	4.7086	6.53787	5.25437	5.21813	2.38743		873.021	8.41188	3.15332	11.2162	5.12728
824.858	5.2052	3.4818	5.8216	9.5263	9.43007	4.61977	6.41873	5.16062	5.1164	2.31743		873.325	5.48948	4.4594	8.64275	3.4524
825.14	5.1473	3.48085	5.8212	9.41427	9.31557	4.57337	6.34543	5.0869	5.10857	2.29553		873.63	6.5338	4.07852	23.2642	3.55156
825.422	5.07307	3.47905	5.7221	9.24793	9.1917	4.54183	6.27163	5.01208	4.99973	2.2748		873.935	3.50264	3.20416	11.1861	3.01108
825.704	5.27993	3.5604	5.8085	9.4838	9.4826	4.66187	6.40547	5.15318	5.08423	2.36123		874.239	4.20764	5.20576	5.1709	3.549
825.986	5.60963	3.73235	6.1251	10.0545	10.0992	4.948	6.7255	5.40077	5.272	2.4735		874.544	5.57468	3.16248	6.179	3.8276
826.268	5.7812	3.85245	6.15125	10.2002	10.3276	5.10227	6.824	5.52027	5.31957	2.5754		874.848	7.95888	6.59864	9.98205	11.8298
826.55	6.04057	3.97785	6.4115	10.6674	10.8063	5.33783	7.0487	5.68155	5.4262	2.6869		875.152	3.99356	6.63412	9.0095	3.9684
826.831	5.901	3.93295	6.13585	10.3435	10.5144	5.24417	6.84087	5.50793	5.2718	2.65633		875.457	6.11472	4.7224	7.09905	4.50552
827.113	6.0987	4.08125	6.3904	10.8095	10.9081	5.42413	7.1047	5.74858	5.41473	2.74047		875.761	11.9244	3.74808	12.5195	2.93176
827.395	6.14537	4.067	6.46335	10.8527	10.9996	5.45497	7.17063	5.7526	5.5026	2.71157		876.065	5.4194	8.1582	8.74195	23.9469
827.676	6.1119	4.06545	6.48815	10.8892	10.9993	5.45403	7.17367	5.7792	5.54793	2.69063		876.369	13.054	3.0562	8.32835	3.8566
827.958	6.00797	4.0232	6.40925	10.755	10.8271	5.34513	7.09387	5.70688	5.528	2.65773		876.673	4.06864	11.1964	-12.5736	3.17428
828.239	5.81193	3.9151	6.25915	10.4323	10.4673	5.16533	6.9058	5.5544	5.3816	2.59783		876.977	-15.1218	4.07932	6.09565	3.92304
828.52	5.74417	3.86925	6.24405	10.3401	10.3114	5.08163	6.85753	5.52773	5.36987	2.57127		877.281	7.32008	3.681	6.6914	3.50268
828.802	5.76373	3.87755	6.2924	10.4493	10.3982	5.1443	6.95053	5.55355	5.46	2.55573		877.585	3.80148	4.31852	10.8018	5.8452
829.083	5.37547	3.6434	5.95275	9.69047	9.61053	4.81117	6.4758	5.22385	5.15963	2.43367		877.889	5.29364	4.259	11.6957	2.66788
829.364	5.4929	3.7547	6.1766	10.0805	9.94433	4.91627	6.68967	5.37392	5.33243	2.51953		878.193	3.847	6.19932	5.7168	2.9806
829.645	5.3127	3.66405	5.93675	9.6863	9.57103	4.8006	6.47703	5.21793	5.22863	2.43483		878.496	3.75392	4.96644	43.0352	5.24608
829.926	5.47127	3.7653	6.19685	10.0269	9.81987	4.9364	6.67763	5.39505	5.41663	2.52043		878.8	2.6436	5.4576	10.5485	2.89884
830.207	5.3337	3.68745	6.01765	9.56167	9.4159	4.76647	6.42573	5.20755	5.22367	2.46327		879.104	4.14068	5.90688	4.82315	3.78716
830.488	5.32463	3.67275	5.9874	9.51737	9.48517	4.7843	6.46397	5.2017	5.19037	2.4425		879.407	5.78072	3.60148	14.2839	5.05536
830.769	5.0434	3.47515	5.5904	8.9341	8.8436	4.50653	5.99023	4.8949	4.85023	2.34487		879.711	3.73708	5.50672	11.3513	3.81616
831.05	5.89437	3.948	6.34245	10.3134	10.1793	5.14493	6.9806	5.58878	5.4651	2.70143		880.014	3.3584	7.5944	7.7356	3.23512
831.331	6.49037	4.46185	7.1002	11.2904	11.3989	5.708	7.67333	6.17128	6.06827	3.00743		880.317	10.0334	3.8842	6.1579	5.83384
831.612	5.3114	3.74295	5.72335	9.32447	9.42693	4.71237	6.24563	4.98643	4.8693	2.36907		880.621	4.91256	3.95788	6.7882	2.13048
831.892	5.62067	3.9286	5.9817	9.78293	9.8159	5.00617	6.46727	5.2625	5.08313	2.64623		880.924	18.8216	4.10996	-36.322	6.47248
832.173	5.94117	4.07615	6.2743	10.255	10.4003	5.3365	6.88603	5.57465	5.32403	2.8017		881.227	5.30664	4.22856	7.21095	3.73876
832.453	5.9924	4.1742	6.37125	10.4434	10.6791	5.38647	7.00867	5.56738	5.34733	2.7961		881.53	4.5306	5.63132	13.8314	4.77156
832.734	6.24333	4.20445	6.52925	10.9072	10.9893	5.54683	7.16743	5.79985	5.40963	2.80463		881.833	11.5681	9.19868	13.1554	3.82308
833.014	6.14347	4.05185	6.30095	10.6485	10.9359	5.4056	7.00083	5.581	5.23273	2.68113		882.136	8.38132	5.71648	10.4361	6.0844
833.295	6.3761	4.1779	6.51225	10.9209	11.2403	5.60577	7.1504	5.7692	5.49093	2.8219		882.439	11.4244	5.32348	9.4392	7.62668
833.575	6.61903	4.37145	6.86735	11.6238	11.9447	5.9503	7.58247	6.14765	5.67977	2.87187		882.742	11.1938	8.46048	13.7507	5.43392
833.855	7.2158	4.731	7.38655	12.4687	12.7989	6.3983	8.22197	6.58722	6.20517	3.11697		883.045	16.166	7.9574	15.2691	6.14092
834.136	6.83987	4.4708	7.07765	11.8983	12.1488	6.05723	7.71837	6.261	5.9366	2.9756		883.348	12.395	9.65952	18.5096	7.82896
834.416	6.4771	4.33295	6.726	11.2315	11.4631	5.79727	7.40773	6.05267	5.68587	2.89487		883.65	26.3646	8.86376	14.9689	8.67568
834.696	6.32117	4.2436	6.7264	11.0651	11.2126	5.6837	7.33467	5.91675	5.6638	2.85653		883.953	14.0582	9.53892	21.6245	7.752
834.976	6.3615	4.29915	6.797	11.1975	11.2794	5.6895	7.43053	6.01037	5.779	2.88637		884.256	16.394	9.47592	16.909	8.26472
835.256	6.12453	4.2042	6.6003	10.8892	10.9452	5.51847	7.19587	5.82017	5.65107	2.815		884.558	14.7346	9.296	15.6384	7.12224
835.536	5.64537	3.8565	6.19925	9.94297	9.95037	5.07383	6.6915	5.43545	5.27393	2.56623		884.861	14.7158	10.2103	17.8525	7.56728
835.816	5.82303	4.00915	6.39725	10.3032	10.3272	5.22903	6.90753	5.6059	5.4809	2.68467		885.163	13.4701	10.7449	17.8817	6.53544
836.096	5.9545	4.1277	6.65505	10.5457	10.5626	5.42523	7.18353	5.80965	5.77083	2.80897		885.465	13.2032	10.0136	13.2273	7.20284
836.375	5.78853	3.99775	6.4721	10.1335	10.1188	5.24873	6.89877	5.53838	5.50117	2.7007		885.768	12.4495	8.48352	16.5962	14.3987
836.655	5.78867	3.9679	6.44625	10.2031	10.0579	5.33057	6.949	5.60352	5.61657	2.74643		886.07	8.89116	8.70548	15.0645	8.41756
836.935	5.97697	3.9742	6.62665	10.6934	10.4457	5.47157	7.20663	5.75202	5.72303	2.64927		886.372	11.8476	6.76796	17.062	8.33488
837.214	5.59343	3.9209	6.25405	9.8101	9.7851	5.0722	6.7451	5.385	5.3817	2.60723		886.674	9.15052	11.5664	16.277	4.70032
837.494	5.7814	4.01415	6.4001	10.1399	10.0353	5.32923	6.89443	5.58845	5.5298	2.68343		886.976	11.7229	6.63724	69.1262	5.5708
837.773	5.60647	3.93245	6.18905	9.89543	9.6343	5.12873	6.71617	5.45565	5.28247	2.6214		887.278	6.07044	7.06364	10.0539	4.42408
838.053	6.2142	4.3728	6.8333	10.9242	10.8036	5.66797	7.39033	6.03227	5.81533	2.9233		887.58	6.33472	6.39596	13.9807	-15.2751
838.332	5.77867	4.12625	6.4552	10.3169	10.0655	5.3887	7.00987	5.67918	5.4752	2.71107		887.882	5.485	5.8398	23.5314	7.23308
838.611	5.47573	3.8245	6.0585	9.654	9.51643	5.06727	6.5325	5.29748	5.24113	2.5854		888.184	6.42548	8.43208	12.3279	6.46856
838.89	5.9146	4.1672	6.46925	10.4132	10.2045	5.50013	6.90353	5.60537	5.42907	2.7638		888.486	9.5962	4.61504	8.2418	5.7818
839.17	6.0294	4.16245	6.4387	10.3225	10.2703	5.53833	6.9464	5.6417	5.3537	2.7486		888.787	4.99912	4.21932	7.3953	3.69836
839.449	5.22423	3.8258	5.79285	9.05843	9.05117	4.75807	6.0971	4.95968	4.82907	2.50927		889.089	6.97128	6.58028	25.1357	20.6874
839.728	5.92783	4.04985	6.19325	10.2422	10.213	5.26617	6.78613	5.36895	5.25867	2.62077		889.39	5.23132	5.79104	7.8263	6.21236
840.007	5.99083	4.02955	6.46925	10.298	10.318	5.40993	6.87557	5.5237	5.31867	2.69843		889.692	6.78488	17.5726	12.5036	4.56352
840.286	6.5518	4.4575	6.86865	11.2457	11.3805	5.85313	7.39237	5.98042	5.81347	2.95367		889.993	3.68724	3.90464	5.15895	7.18352
840.565	6.48607	4.54825	6.94215	11.3104	11.3938	5.9837	7.5112	6.0743	5.88007	2.96397		890.295	-400.444	6.55584	77.6726	2.43608
[truncated: 48 more rows]

## Sheet: Figure 3
Wavelength (um)	Full Scale	Trabeculae removed	Ridges Removed	Lower Lamina Removed	Equal Volume Block
2	0.0522528	0.131006	0.0367979	0.0778154	0.242227
1.96457	0.0514186	0.13333	0.0361553	0.0764334	0.243315
1.93037	0.0503832	0.132758	0.0386822	0.07419	0.244344
1.89734	0.0485369	0.130494	0.0399503	0.072385	0.245307
1.86542	0.0460248	0.13036	0.0432524	0.0717215	0.246207
1.83456	0.0435162	0.130798	0.052327	0.0718135	0.247039
1.8047	0.041109	0.128539	0.0620538	0.0715368	0.247801
1.7758	0.038616	0.12486	0.0685132	0.0703078	0.248492
1.74781	0.0363848	0.122709	0.0768697	0.0687964	0.249109
1.72069	0.03484	0.121197	0.0898362	0.067893	0.249653
1.6944	0.0339479	0.118231	0.101183	0.0677593	0.250119
1.6689	0.0336558	0.114652	0.108138	0.0677654	0.250507
1.64415	0.0341729	0.112364	0.116287	0.0671293	0.250817
1.62013	0.0355403	0.111105	0.127299	0.0658556	0.251045
1.5968	0.037537	0.109658	0.135282	0.0646575	0.251193
1.57413	0.0400538	0.10814	0.138695	0.0640448	0.251257
1.5521	0.0430409	0.10742	0.142547	0.0638586	0.251238
1.53067	0.0462646	0.107644	0.147601	0.063478	0.251135
1.50983	0.0494561	0.108156	0.149157	0.0625146	0.250946
1.48955	0.0524874	0.108409	0.146754	0.061276	0.250671
1.46981	0.0551726	0.108466	0.144284	0.0603372	0.250311
1.45058	0.0572496	0.108738	0.141893	0.0598954	0.249864
1.43185	0.0585991	0.109016	0.13652	0.0596222	0.24933
1.4136	0.0592009	0.108427	0.128514	0.059037	0.248709
1.3958	0.0589182	0.106604	0.120463	0.0580622	0.248001
1.37845	0.0576549	0.104217	0.112292	0.057086	0.247206
1.36153	0.0555384	0.101522	0.10262	0.0564727	0.246325
1.34501	0.052719	0.0977023	0.0921587	0.0561825	0.245359
1.32889	0.0492103	0.0923421	0.082231	0.055845	0.244306
1.31316	0.0451235	0.086381	0.0728141	0.0551733	0.243168
1.29779	0.0407595	0.0804816	0.0637836	0.0542775	0.241947
1.28278	0.0363535	0.0740651	0.0556722	0.0534938	0.240642
1.26811	0.0320004	0.0668645	0.0486885	0.0529841	0.239255
1.25377	0.0278782	0.059929	0.0428979	0.052579	0.237787
1.23975	0.0242523	0.0540091	0.0387884	0.0519763	0.23624
1.22604	0.0212568	0.0486545	0.0363723	0.0510754	0.234613
1.21264	0.0189012	0.0436659	0.0350192	0.0500669	0.232911
1.19952	0.0172473	0.0398625	0.0348264	0.049186	0.231134
1.18668	0.0163689	0.0376921	0.0364352	0.0484551	0.229284
1.17412	0.016204	0.0366487	0.0393714	0.0476824	0.227363
1.16182	0.0166113	0.0364562	0.0425719	0.0466875	0.225373
1.14977	0.0175023	0.0375052	0.0461852	0.0455018	0.223318
1.13797	0.0187958	0.039847	0.0508545	0.0443178	0.221198
1.12641	0.0203259	0.0429316	0.0559019	0.0432692	0.219017
1.11508	0.0219027	0.0464265	0.0602449	0.0423048	0.216778
1.10398	0.0234049	0.0504103	0.0641367	0.0412696	0.214484
1.0931	0.0247463	0.0547408	0.0682035	0.04009	0.212136
1.08243	0.0258159	0.0589667	0.0718345	0.0388558	0.20974
1.07197	0.0265106	0.0628282	0.0741899	0.0377131	0.207299
1.0617	0.0267877	0.0663275	0.0756116	0.0367096	0.204814
1.05163	0.0266511	0.0693443	0.0766834	0.0357618	0.202291
1.04175	0.0261125	0.0716118	0.0770085	0.0347611	0.199733
1.03206	0.0251889	0.0730257	0.07607	0.0336984	0.197144
1.02254	0.0239229	0.0736596	0.0742234	0.0326669	0.194527
1.0132	0.0223894	0.0735025	0.0719771	0.0317509	0.191888
1.00402	0.0206746	0.072461	0.0691792	0.0309366	0.18923
0.995015	0.0188504	0.0705848	0.0655852	0.0301343	0.186557
0.986166	0.0169767	0.0680502	0.0614755	0.0292796	0.183874
0.977473	0.0151253	0.06494	0.057252	0.0283988	0.181186
0.968932	0.0133723	0.0612662	0.0529456	0.0275671	0.178496
0.960539	0.0117644	0.0571653	0.0484605	0.0268177	0.17581
0.95229	0.0103193	0.0528576	0.0439372	0.0261057	0.173132
0.944182	0.0090578	0.0484488	0.0396438	0.02536	0.170467
0.93621	0.00800388	0.0439668	0.0356899	0.0245607	0.167819
0.928372	0.00715346	0.0395337	0.0320173	0.0237537	0.165195
0.920664	0.00647778	0.0353255	0.0286156	0.0229914	0.162597
0.913083	0.00595598	0.0314061	0.0256137	0.0222731	0.160031
0.905626	0.00557636	0.0277547	0.0231155	0.0215509	0.157502
0.89829	0.00531201	0.0244101	0.0210574	0.0207869	0.155015
0.891071	0.00512379	0.0214642	0.0193304	0.0199953	0.152573
0.883968	0.00498499	0.0189317	0.0179539	0.0192233	0.150182
0.876977	0.00488262	0.0167401	0.01701	0.0184972	0.147847
0.870096	0.004799	0.0148535	0.0164754	0.0177991	0.145572
0.863322	0.00471099	0.0133175	0.016242	0.0170938	0.14336
0.856652	0.00460702	0.0121448	0.0162859	0.0163748	0.141217
0.850085	0.00449082	0.0112442	0.0167225	0.0156751	0.139147
0.843618	0.00436672	0.0105296	0.0176705	0.0150337	0.137153
0.837248	0.0042298	0.0100139	0.0191086	0.0144568	0.13524
0.830974	0.0040738	0.00970253	0.0209366	0.0139141	0.133412
0.824793	0.00390208	0.00950662	0.0231798	0.0133681	0.131672
0.818704	0.00372279	0.00936272	0.0258916	0.0128085	0.130023
0.812704	0.00354272	0.00933057	0.0288263	0.0122528	0.128469
0.806791	0.00337433	0.00945927	0.0316872	0.0117203	0.127012
0.800963	0.0032402	0.00968755	0.0345769	0.0112084	0.125654
0.795219	0.00316623	0.0100008	0.0376462	0.0107	0.124398
0.789557	0.00317804	0.0105095	0.0407103	0.0101959	0.123246
0.783975	0.00329542	0.0112376	0.0436822	0.00973569	0.122199
0.778471	0.00347782	0.0120969	0.0468252	0.00936486	0.121259
0.773044	0.00358498	0.0131964	0.0502313	0.00905447	0.120428
0.767692	0.00356929	0.0148578	0.0535659	0.00872953	0.119708
0.762414	0.00357003	0.0173298	0.0565587	0.00839192	0.119097
0.757208	0.00367013	0.0207803	0.0592944	0.00805575	0.118598
0.752072	0.00378842	0.0252279	0.0617255	0.00762176	0.118212
0.747006	0.00379083	0.0296473	0.0629007	0.00743191	0.117936
0.742007	0.00372542	0.0318482	0.0608093	0.00793765	0.117772
0.737075	0.00407537	0.0354224	0.0589588	0.0074129	0.11772
0.732208	0.00441175	0.0440941	0.059772	0.00780377	0.117777
0.727405	0.0042546	0.0442102	0.0590126	0.00852687	0.117944
0.722665	0.00438722	0.0426006	0.0564237	0.00901372	0.118218
0.717986	0.0046428	0.0407077	0.0546948	0.00870909	0.1186
0.713367	0.00543158	0.048782	0.0545957	0.00858279	0.119085
0.708807	0.0057853	0.05344	0.0546532	0.00835843	0.119673
0.704305	0.00618022	0.0540228	0.0543196	0.00809921	0.120362
0.69986	0.00683126	0.0501692	0.0512186	0.00871335	0.121148
0.69547	0.00765622	0.0558664	0.0486496	0.0090947	0.122029
0.691136	0.00753821	0.0630757	0.0475535	0.00912137	0.123003
0.686855	0.00686785	0.062988	0.0450304	0.00914104	0.124068
0.682627	0.00665619	0.06074	0.040626	0.00940474	0.125218
0.67845	0.00660771	0.056238	0.0373527	0.00923899	0.126454
0.674324	0.00696096	0.0651294	0.0376218	0.00935192	0.127767
0.670248	0.00706502	0.0680464	0.0380466	0.00990925	0.129154
0.666222	0.00706674	0.0653696	0.0380547	0.00944441	0.130613
0.662243	0.00729221	0.0587488	0.0352614	0.0101888	0.132142
0.658311	0.00762556	0.0523435	0.0317565	0.00974096	0.133735
0.654426	0.00801362	0.0563782	0.0315051	0.00982675	0.135386
0.650587	0.00770401	0.0539136	0.0319312	0.0104201	0.137096
0.646792	0.00771328	0.0486081	0.0331679	0.00988594	0.138858
0.643041	0.00770037	0.041744	0.0342716	0.0100621	0.140665
0.639334	0.00778415	0.0360445	0.0361917	0.0100691	0.142518
0.635669	0.00803538	0.0334065	0.0376399	0.00974639	0.14441
0.632046	0.00798076	0.0338786	0.0388319	0.00948315	0.146337
0.628463	0.00814218	0.0343808	0.0405289	0.00930425	0.148295
0.624922	0.00812048	0.0337972	0.0413559	0.00908512	0.15028
0.62142	0.00800551	0.0340829	0.0421793	0.0088376	0.152287
0.617957	0.00791483	0.0339856	0.0430997	0.00864492	0.154312
0.614532	0.00760691	0.0340926	0.0434444	0.0085255	0.156352
0.611145	0.00730889	0.0348307	0.0438638	0.00845326	0.158402
0.607795	0.00698749	0.0351453	0.0441493	0.00840175	0.160456
0.604482	0.00658048	0.0356491	0.0440352	0.00835666	0.162514
0.601205	0.00626974	0.0362816	0.0438409	0.00832524	0.16457
0.597963	0.00603693	0.0364121	0.04344	0.00832419	0.166619
0.594756	0.00585034	0.0365848	0.0428105	0.00834476	0.168658
0.591583	0.00582185	0.0367543	0.0421356	0.00835413	0.170685
0.588443	0.00592512	0.0365654	0.0412953	0.0083408	0.172694
0.585337	0.00612471	0.0364757	0.0403812	0.0083284	0.174682
0.582264	0.00646969	0.0364795	0.0396015	0.00833617	0.176647
0.579222	0.00690638	0.0362626	0.0388293	0.00835197	0.178584
0.576212	0.0073889	0.0361083	0.0381188	0.00835573	0.18049
0.573234	0.00793129	0.0360918	0.037703	0.00834985	0.182362
0.570286	0.00846762	0.0359887	0.0375148	0.00835233	0.184197
0.567368	0.00895209	0.0359595	0.0375241	0.00837142	0.185992
0.56448	0.0093986	0.0362089	0.037869	0.00839901	0.187743
0.561621	0.00976406	0.0366388	0.0384917	0.00842426	0.189449
0.558791	0.0100255	0.0371932	0.0393129	0.00844441	0.191107
0.555989	0.0102134	0.0379727	0.0403813	0.00846291	0.192713
0.553215	0.010313	0.0389266	0.0416073	0.00848217	0.194265
0.550469	0.0103243	0.0398713	0.0428602	0.00849951	0.195763
0.54775	0.0102953	0.040783	0.0441651	0.00850843	0.197201
0.545057	0.0102361	0.0416724	0.0454867	0.0085036	0.198579
0.542391	0.0101555	0.042394	0.0466707	0.00848526	0.199895
0.539751	0.0101111	0.0428745	0.0476888	0.00845847	0.201147
0.537137	0.0101302	0.0431723	0.048597	0.00842809	0.202331
0.534547	0.0102046	0.0432489	0.0493347	0.00839564	0.203448
0.531983	0.010361	0.0430419	0.0498282	0.00836114	0.204496
0.529443	0.0106218	0.0426407	0.0501318	0.00832602	0.205471
0.526927	0.0109519	0.0421432	0.0503096	0.00829273	0.206374
0.524435	0.011324	0.0415434	0.050355	0.00826241	0.207204
0.521967	0.0117453	0.0408805	0.0502835	0.00823462	0.207958
0.519521	0.0121845	0.0402775	0.0501654	0.00820853	0.208634
0.517098	0.0125886	0.0397621	0.0500578	0.00818339	0.209235
0.514698	0.0129557	0.0392912	0.0499802	0.00815882	0.209758
0.51232	0.0132863	0.0389326	0.0499479	0.00813586	0.210199
0.509964	0.0135436	0.0387415	0.0499847	0.00811756	0.210562
0.50763	0.0137237	0.038646	0.0501094	0.00810701	0.210846
0.505316	0.0138554	0.0386451	0.0503249	0.00810474	0.211046
0.503024	0.0139334	0.038791	0.0506062	0.00810899	0.211166
0.500753	0.0139517	0.0390206	0.0509048	0.00811908	0.211205
0.498501	0.0139422	0.0392931	0.0511879	0.00813723	0.211162
0.496271	0.0139173	0.0396402	0.0514365	0.00816604	0.211035
0.494059	0.0138649	0.0399951	0.05159	0.0082045	0.210828
0.491868	0.0138051	0.0402728	0.0515566	0.00824772	0.21054
0.489696	0.0137587	0.040495	0.0512977	0.00829114	0.210168
0.487543	0.0137116	0.0406505	0.050824	0.00833415	0.209716
0.485409	0.0136666	0.0406758	0.050104	0.00837911	0.209184
0.483293	0.0136472	0.0406039	0.0490906	0.00842706	0.208572
0.481196	0.0136442	0.0404977	0.0478401	0.00847521	0.207879
0.479117	0.0136434	0.0403391	0.046476	0.00851899	0.207109
0.477055	0.0136607	0.0401319	0.045059	0.00855633	0.206262
0.475012	0.0136971	0.0399335	0.0436274	0.00858887	0.205337
0.472986	0.0137302	0.0397471	0.042302	0.00861841	0.204338
0.470977	0.0137614	0.0395578	0.0411998	0.0086433	0.203265
0.468985	0.0137968	0.0394044	0.040315	0.00866036	0.202119
0.46701	0.013813	0.0392998	0.0396071	0.00867241	0.200902
0.465051	0.0137985	0.0392205	0.0391217	0.008691	0.199617
0.463109	0.0137647	0.0391988	0.0389084	0.00872317	0.198264
0.461183	0.0137015	0.0392622	0.0389314	0.00876201	0.196843
0.459273	0.0135921	0.0393564	0.039159	0.00879705	0.195361
0.457379	0.0134467	0.0394652	0.0396219	0.00882392	0.193817
0.4555	0.0132667	0.0396368	0.0403262	0.00884513	0.192213
0.453636	0.0130343	0.0398158	0.0412183	0.00886537	0.190552
0.451788	0.0127589	0.0399057	0.0422461	0.00888396	0.188839
0.449955	0.0124645	0.0399692	0.0433733	0.00889329	0.187072
0.448137	0.0121466	0.0400529	0.0445523	0.0088928	0.185257
0.446333	0.0118016	0.0400245	0.045707	0.00889921	0.183396
0.444543	0.011462	0.0398838	0.0467543	0.00890564	0.181493
0.442768	0.0111622	0.0397943	0.0476686	0.00893197	0.179549
0.441008	0.0108146	0.0394759	0.047988	0.00890242	0.177569
0.439261	0.0105347	0.0399502	0.0489571	0.00992191	0.175558
0.437527	0.0105954	0.0402892	0.0492666	0.00962038	0.173515
0.435808	0.0110185	0.0395501	0.0498304	0.00924582	0.171446
0.434102	0.0105892	0.0400964	0.0497866	0.00943769	0.169357
0.432409	0.00993628	0.0399913	0.0458621	0.00913496	0.167248
0.430729	0.0099507	0.0376948	0.0442674	0.00883789	0.165124
0.429063	0.0095363	0.0368808	0.0439612	0.00851256	0.16299
0.427409	0.00919149	0.0366887	0.0420543	0.00822408	0.16085
0.425768	0.0086991	0.0365322	0.0380604	0.00834956	0.158706
0.424139	0.00855845	0.0361365	0.0348828	0.00848371	0.156564
0.422523	0.00827719	0.0347846	0.0327158	0.00855154	0.154429
0.420919	0.00802961	0.0332811	0.0314903	0.00846547	0.152303
0.419328	0.00814441	0.0330546	0.0309032	0.00994904	0.15019
0.417748	0.00835206	0.0332588	0.0324012	0.0102884	0.148098
0.41618	0.00897704	0.0308822	0.0306791	0.0096861	0.146028
0.414624	0.00825632	0.03368	0.0272728	0.00931575	0.143984
0.413079	0.0079085	0.033731	0.0286551	0.00871237	0.141973
0.411546	0.00796546	0.0311011	0.0296994	0.00850052	0.139997
0.410025	0.00775051	0.0284418	0.0269249	0.00849729	0.138061
0.408514	0.00753079	0.0269024	0.0254931	0.00834738	0.136168
0.407015	0.00681004	0.02552	0.0261362	0.00832729	0.134325
0.405526	0.00654773	0.024395	0.0280619	0.00836224	0.132533
0.404049	0.00643205	0.0224947	0.0296264	0.0084275	0.130796
0.402582	0.00642747	0.0209056	0.0300367	0.00860134	0.12912
0.401125	0.00656267	0.019677	0.0313616	0.0087637	0.127508
0.39968	0.00653968	0.0201393	0.0326074	0.00890743	0.125961
0.398244	0.00641808	0.0209118	0.0343613	0.00897791	0.124486
0.396819	0.00609716	0.0211873	0.0349124	0.00900491	0.123085
0.395404	0.00568125	0.0207065	0.0345288	0.00890752	0.12176
0.393999	0.00541158	0.0206136	0.03443	0.00874864	0.120514
0.392604	0.00513276	0.0209631	0.0337304	0.00869604	0.119352
0.391219	0.00495184	0.0211332	0.0331884	0.00870531	0.118274
0.389844	0.00484326	0.0212181	0.0324935	0.00866039	0.117283
0.388478	0.00476411	0.0212606	0.0313164	0.00852989	0.116382
0.387122	0.00467029	0.0214014	0.0302802	0.00841317	0.115572
0.385775	0.00455412	0.0216695	0.029482	0.008389	0.114854
0.384438	0.00450632	0.0218728	0.0288643	0.00844058	0.114231
0.383109	0.00453168	0.0218728	0.0280967	0.00845418	0.113704
0.38179	0.00450285	0.0218395	0.0273076	0.00845613	0.113273
0.38048	0.00448269	0.022102	0.0264602	0.00863616	0.112941
0.379179	0.00457428	0.0232181	0.025548	0.00904575	0.112708
0.377887	0.00466473	0.0246069	0.0243231	0.00920182	0.112574
0.376604	0.00499302	0.0263781	0.0227062	0.0089719	0.11254
0.375329	0.00541849	0.0290511	0.0216481	0.00917577	0.112605
0.374063	0.00554746	0.0302391	0.0210836	0.00860733	0.112768
0.372805	0.00578751	0.0331986	0.02188	0.00883217	0.113025
0.371556	0.00605162	0.0338323	0.0230613	0.00878573	0.113377
0.370315	0.00627497	0.0341547	0.0237917	0.00862339	0.113823
0.369083	0.00651205	0.0343654	0.0241119	0.00902936	0.114359
0.367858	0.00665951	0.0319369	0.0244583	0.00887575	0.114985
0.366642	0.00653843	0.0333817	0.0243654	0.00906265	0.115701
0.365434	0.00661238	0.0337312	0.0242497	0.00939699	0.1165
0.364234	0.00668457	0.0335563	0.0253131	0.00937809	0.117383
0.363041	0.0067314	0.0366899	0.0260112	0.00949425	0.118349
0.361856	0.0071304	0.0386362	0.0263605	0.0095841	0.119392
0.360679	0.0076775	0.0397269	0.027517	0.00967861	0.120509
0.35951	0.00799674	0.0357374	0.0289219	0.0100009	0.1217
0.358348	0.00820728	0.0389195	0.0295117	0.0101477	0.12296
0.357194	0.00859855	0.0347352	0.0296733	0.0100391	0.124284
0.356047	0.00878592	0.0403581	0.0293119	0.00999116	0.125671
0.354908	0.00902214	0.040212	0.0290668	0.00981642	0.127119
0.353775	0.00898758	0.039636	0.0289793	0.00970175	0.12862
0.35265	0.00876919	0.0389319	0.0299741	0.00965592	0.130171
0.351532	0.00870595	0.0384961	0.0318715	0.00979045	0.131772
0.350421	0.0089447	0.0362603	0.0337601	0.00968752	0.133413
0.349317	0.00948939	0.0344812	0.0348303	0.00960416	0.135094
0.348221	0.0100126	0.0330487	0.0353653	0.00986265	0.136811
0.34713	0.0100423	0.0346166	0.0347509	0.00985032	0.138561
0.346047	0.00978073	0.0385034	0.0342056	0.00987505	0.140338
0.344971	0.0094563	0.0399696	0.0336797	0.0100818	0.142139
0.343901	0.00937748	0.0442571	0.0338228	0.0102343	0.143963
0.342838	0.0095724	0.0456476	0.0338191	0.0103951	0.145804
0.341781	0.00955617	0.0437701	0.0333858	0.0101207	0.147656
0.340731	0.00957002	0.0461608	0.0320557	0.00997815	0.149515
0.339687	0.00996689	0.047402	0.0316869	0.00979562	0.151374
0.338649	0.0101514	0.0472978	0.0317904	0.00975745	0.153226
0.337618	0.0101997	0.0479632	0.0315746	0.00951735	0.155076
0.336594	0.0102429	0.0489933	0.0308036	0.00939727	0.156926
0.335575	0.0100101	0.0476561	0.029327	0.00939335	0.158764
0.334563	0.00999329	0.047021	0.0277525	0.00962579	0.160579
0.333556	0.00997334	0.0460061	0.0263947	0.00993476	0.162377
0.332556	0.0100795	0.0448707	0.0257422	0.0101465	0.164159
0.331561	0.0100682	0.0445034	0.0256466	0.0100145	0.165911
0.330573	0.010218	0.0457553	0.0265631	0.0100399	0.167631
0.32959	0.0103983	0.0478862	0.0285227	0.0105803	0.169325
0.328614	0.0107018	0.0486779	0.0301358	0.0107936	0.170982
0.327643	0.011199	0.0502861	0.0314588	0.0111245	0.172596
0.326678	0.0114859	0.0469083	0.032889	0.0112125	0.174175
0.325718	0.0116359	0.0499387	0.033965	0.0114967	0.17571
0.324764	0.0118768	0.0504658	0.0355748	0.0115899	0.177192
0.323816	0.0120332	0.0499933	0.0368725	0.0116458	0.178631
0.322873	0.0121618	0.05032	0.0382754	0.0116797	0.180018
0.321935	0.0121563	0.0493706	0.0393763	0.0117903	0.181347
0.321004	0.0119795	0.0491146	0.0405238	0.0119073	0.182624
0.320077	0.0117036	0.0484379	0.0415404	0.0120188	0.183841
0.319156	0.0114359	0.047142	0.0420672	0.0121839	0.184998
0.31824	0.0112302	0.0463262	0.042481	0.0123492	0.186092
0.317329	0.0110568	0.0468689	0.0422748	0.0124655	0.187122
0.316424	0.010912	0.0481169	0.0417733	0.012576	0.188089
0.315523	0.010805	0.0500887	0.0410181	0.0126651	0.188983
0.314628	0.0106718	0.0517365	0.0399876	0.0126585	0.189812
0.313738	0.0106621	0.0537497	0.0389106	0.0125618	0.190572
0.312853	0.0107208	0.0554769	0.0374501	0.012449	0.191257
0.311972	0.0108257	0.057531	0.0360285	0.0123443	0.191871
0.311097	0.0110625	0.0595905	0.0347116	0.012211	0.192411
0.310227	0.0112839	0.0611108	0.0332595	0.0120347	0.192878
0.309361	0.0114686	0.0626953	0.0322401	0.0118573	0.193266
0.308501	0.0116773	0.0635939	0.0315528	0.0117238	0.193581
0.307645	0.0117956	0.0639472	0.0309792	0.0116356	0.19382
0.306794	0.0118828	0.0641743	0.0309062	0.0115769	0.193978
0.305947	0.0120064	0.0639864	0.0310941	0.0115636	0.194061
0.305105	0.0120865	0.0636702	0.0313933	0.0116299	0.194066
0.304268	0.0121695	0.0633592	0.0320659	0.0117723	0.193994
0.303436	0.0122331	0.0628732	0.0328758	0.0119459	0.19384
0.302608	0.0121817	0.0621624	0.0337331	0.012117	0.193613
0.301784	0.0120559	0.0614023	0.0348006	0.012284	0.193307
0.300965	0.0118754	0.0604234	0.0359029	0.0124454	0.192921
0.30015	0.0116171	0.0590778	0.0369535	0.0125821	0.19246
0.29934	0.0113263	0.0578313	0.0380353	0.012674	0.191924
0.298534	0.0110632	0.0565618	0.0390726	0.0127271	0.19131
0.297733	0.0108611	0.0551005	0.0400078	0.0127786	0.19062
0.296935	0.0107516	0.0540161	0.0408244	0.0128375	0.18986
0.296142	0.0107641	0.0532404	0.0414585	0.0128668	0.189024
0.295354	0.0108625	0.0525124	0.0418452	0.0128548	0.188116
0.294569	0.0109815	0.0522235	0.0419537	0.0128265	0.187137
0.293789	0.0111665	0.0523261	0.0418269	0.012814	0.186092
0.293012	0.0114288	0.0524813	0.0414978	0.0128245	0.184975
0.29224	0.0116812	0.0528955	0.0409984	0.0128406	0.183793
0.291472	0.0119389	0.0535167	0.0403623	0.0128283	0.182548
0.290708	0.0122112	0.0540443	0.0395441	0.0127457	0.18124
0.289948	0.0124158	0.0546184	0.0385611	0.0125832	0.179869
0.289192	0.0125738	0.0551297	0.0374992	0.0123712	0.178443
0.288439	0.0127284	0.0554491	0.0363486	0.0121773	0.176961
0.287691	0.0127914	0.0558131	0.0351719	0.0120812	0.175422
0.286947	0.0127328	0.0560954	0.0341438	0.0120601	0.173835
0.286206	0.0125728	0.0563087	0.0332291	0.0120027	0.172201
0.285469	0.0122576	0.0566914	0.0323357	0.0118603	0.170519
0.284736	0.0118146	0.0570383	0.0316082	0.0116741	0.168794
0.284007	0.0113441	0.0573719	0.0310664	0.011535	0.167032
0.283281	0.0108505	0.0577347	0.0304637	0.0114274	0.165233
0.282559	0.0104806	0.0580438	0.0300407	0.011434	0.163398
0.281841	0.0102068	0.058106	0.0299198	0.0114716	0.161536
0.281127	0.00971378	0.0578334	0.0297909	0.0114144	0.159646
0.280416	0.00927818	0.0578356	0.0298044	0.0115549	0.157731
0.279709	0.00915302	0.0576279	0.0300754	0.0117748	0.155797
0.279005	0.00905124	0.0571521	0.0305117	0.0121185	0.153848
0.278305	0.00907146	0.0565472	0.0310261	0.0123541	0.151884
0.277608	0.00896813	0.05583	0.0316976	0.01246	0.149911
0.276915	0.00887768	0.054672	0.0323739	0.0124893	0.147935
0.276225	0.00877906	0.0533663	0.0331285	0.0124889	0.145958
0.275538	0.00876212	0.0523308	0.033831	0.0124525	0.143981
0.274855	0.00878111	0.0512183	0.0343412	0.0123475	0.142013
0.274176	0.00890663	0.0497012	0.0346939	0.0122187	0.140057
0.2735	0.00914719	0.0485989	0.0351101	0.0120852	0.138114
0.272827	0.00944944	0.0476211	0.0353873	0.0120275	0.136191
0.272157	0.00969995	0.0460998	0.0356108	0.0120575	0.134293
0.271491	0.00975197	0.045665	0.0356662	0.0119919	0.13242
0.270828	0.00969803	0.0455042	0.0354121	0.0120028	0.130578
0.270168	0.00972281	0.0449483	0.0350882	0.0119738	0.128773
0.269511	0.00966267	0.044659	0.0344057	0.0120362	0.127008
0.268858	0.00969682	0.0446744	0.033466	0.0121867	0.125283
0.268207	0.00978999	0.0442245	0.0326364	0.0122512	0.123608
0.26756	0.00985623	0.0441953	0.0318058	0.0124481	0.121984
0.266916	0.00976591	0.0444063	0.0308576	0.0124888	0.120414
0.266275	0.00969325	0.0449023	0.0299262	0.012486	0.118902
0.265637	0.00951698	0.0450642	0.0292482	0.0124701	0.117453
0.265003	0.00929564	0.0452712	0.0284933	0.0124385	0.116069
0.264371	0.00910287	0.0448381	0.0278592	0.0124236	0.114752
0.263742	0.00879471	0.0442464	0.0274772	0.0123686	0.113507
0.263116	0.00860994	0.0436812	0.0271517	0.0123131	0.112336
0.262493	0.0084383	0.0427475	0.0268901	0.0122717	0.111241
0.261874	0.00823078	0.0420509	0.026625	0.0123222	0.110224
0.261257	0.00810958	0.0415373	0.026512	0.0125229	0.10929
0.260642	0.00801895	0.0409258	0.0265004	0.0127974	0.108437
0.260031	0.007919	0.0403788	0.0264326	0.0130621	0.107669
0.259423	0.0078933	0.0400013	0.0262905	0.0130128	0.106987
0.258817	0.00781708	0.0397045	0.0261254	0.0130995	0.106393
0.258215	0.00785819	0.0393088	0.0261304	0.0133286	0.105886
0.257615	0.00770263	0.0390689	0.0262196	0.0134805	0.10547
0.257018	0.00733898	0.038824	0.0264017	0.0135626	0.105142
0.256423	0.00726119	0.0385782	0.0267579	0.0136082	0.104906
0.255832	0.00714379	0.0383068	0.0271661	0.0135207	0.104759
0.255243	0.00717863	0.0385587	0.0274039	0.0134648	0.104704
0.254657	0.00731732	0.0385178	0.0274696	0.0134237	0.104737
0.254073	0.00752361	0.0386047	0.0276619	0.0133437	0.104861
0.253493	0.00789731	0.038636	0.0279338	0.0132518	0.105072
0.252914	0.00823041	0.038464	0.0281903	0.0130489	0.105372
0.252339	0.00849401	0.0383103	0.0287588	0.0128067	0.105756
0.251766	0.00877951	0.0385559	0.0294903	0.0127064	0.106226
0.251196	0.00902019	0.0384353	0.0300634	0.0127405	0.106778
0.250628	0.0091471	0.0380659	0.0304091	0.0127921	0.107411
0.250063	0.00933583	0.0378624	0.0306943	0.0128384	0.108123
0.2495	0.00953408	0.0375723	0.0307569	0.0129855	0.108909
0.24894	0.00968126	0.0373399	0.0306772	0.0131768	0.10977
0.248382	0.00990903	0.0365064	0.0305441	0.0133886	0.110701
0.247827	0.00981144	0.0361093	0.030304	0.0138489	0.111701
0.247275	0.00947425	0.0357568	0.030175	0.0145088	0.112762
0.246724	0.00927849	0.0361496	0.0295059	0.0135748	0.113889
0.246177	0.00871297	0.0355485	0.0290289	0.0137076	0.11507
0.245631	0.00829303	0.0353586	0.0285068	0.0138056	0.116309
0.245088	0.00803764	0.0347981	0.0283399	0.0138436	0.117598
0.244548	0.0079975	0.0347503	0.0274703	0.0139302	0.11894
0.24401	0.00766324	0.0337729	0.0270621	0.0139624	0.120326
0.243474	0.00774472	0.0337549	0.0267001	0.0138157	0.121758
0.242941	0.00804252	0.0339959	0.0263677	0.0138443	0.123228
0.24241	0.00813263	0.0341916	0.0258958	0.0139436	0.124732
0.241881	0.00813626	0.0346049	0.0255577	0.0141237	0.126264
0.241354	0.00833805	0.0353127	0.0254956	0.0144483	0.127821
0.24083	0.00890811	0.0357121	0.0257766	0.0144781	0.129401
0.240308	0.00917373	0.0364603	0.0261194	0.0147946	0.130992
0.239789	0.00904608	0.0369657	0.0266257	0.0149166	0.132601
0.239271	0.00925931	0.0376681	0.0274029	0.014925	0.134216
0.238756	0.00928899	0.0379591	0.0282946	0.0149403	0.135837
0.238243	0.00951392	0.0382473	0.0292152	0.0148915	0.137456
0.237732	0.00984531	0.0382161	0.0297971	0.014908	0.139079
0.237224	0.0104431	0.0384547	0.0303046	0.0148667	0.14069
0.236717	0.0108367	0.0388516	0.0306587	0.0146532	0.142293
0.236213	0.0110285	0.039141	0.0310464	0.0143498	0.143883
0.235711	0.0111366	0.039346	0.0312895	0.0142299	0.14546
0.235211	0.0112979	0.0394131	0.0316465	0.0144039	0.147008
0.234713	0.0115258	0.0393454	0.0321995	0.0146053	0.148534
0.234217	0.0118511	0.038835	0.0325241	0.0145004	0.150038
0.233724	0.0119885	0.0394205	0.0323738	0.0144699	0.151507
0.233232	0.0118619	0.039055	0.032291	0.0145109	0.152946
0.232743	0.0119784	0.0386672	0.0321454	0.014581	0.15435
0.232255	0.0119135	0.0382848	0.0319608	0.0147727	0.155717
0.23177	0.0119349	0.0381082	0.0318435	0.0149794	0.157036
0.231286	0.0120817	0.0379628	0.0318217	0.0150436	0.15832
0.230805	0.0122167	0.0379612	0.0317917	0.0149659	0.159554
0.230325	0.0123073	0.0380515	0.0320539	0.0148779	0.16074
0.229848	0.0122933	0.038064	0.032412	0.014837	0.161877
0.229373	0.0123263	0.037944	0.0326075	0.0148767	0.162965
0.228899	0.0122792	0.0380759	0.0325564	0.0148898	0.163991
0.228428	0.0121573	0.0385468	0.0322389	0.0150198	0.164948
0.227958	0.0120663	0.0388001	0.032042	0.0147703	0.165843
0.22749	0.0122194	0.0395849	0.0316791	0.0148183	0.166668
0.227025	0.0121857	0.0400066	0.031315	0.0147697	0.167438
0.226561	0.0122874	0.0404849	0.0311107	0.0147606	0.168153
0.226099	0.0126195	0.0408904	0.0309909	0.0147562	0.168804
0.225639	0.0127029	0.0410807	0.030837	0.0145795	0.169367
0.225181	0.0128259	0.0414619	0.0307585	0.0144797	0.169863
0.224724	0.0131227	0.0419564	0.0306661	0.014595	0.170301
0.22427	0.0133661	0.0429192	0.0305377	0.0148183	0.17067
0.223817	0.0135781	0.0433813	0.0303078	0.0148948	0.170953
0.223366	0.013988	0.0439619	0.0301953	0.0147968	0.171165
0.222917	0.0143545	0.0446093	0.0300012	0.0147167	0.171318
0.22247	0.0144715	0.0448673	0.0294682	0.0145477	0.171387
0.222024	0.014486	0.0454129	0.0296035	0.015385	0.171378
0.221581	0.0147324	0.0453778	0.0300372	0.0179294	0.171304
0.221139	0.0148013	0.0467038	0.0297634	0.0191264	0.171157
0.220699	0.0148818	0.0464535	0.0307864	0.0165604	0.170924
0.22026	0.0149693	0.0467602	0.0316402	0.0151415	0.170628
0.219824	0.0152655	0.0467043	0.0323008	0.0152888	0.170261
0.219389	0.0155019	0.0465856	0.0319081	0.0151627	0.169808
0.218956	0.0160058	0.0467866	0.0341609	0.0152158	0.169293
0.218524	0.0160342	0.0469482	0.034688	0.0151659	0.168712
0.218094	0.0160803	0.0466845	0.0338281	0.0152438	0.168042
0.217666	0.0160103	0.0459853	0.0350468	0.0153384	0.167318
0.21724	0.0159197	0.0454387	0.0353065	0.0151747	0.166528
0.216815	0.0160126	0.0447816	0.0350629	0.0153565	0.165654
0.216392	0.0159152	0.0431012	0.0336832	0.0154985	0.16473
0.215971	0.0157564	0.0417003	0.0336928	0.015306	0.163742
0.215551	0.0156697	0.0407311	0.0349295	0.0150967	0.162677
0.215133	0.0153399	0.0404614	0.0357932	0.0153624	0.161568
0.214716	0.0147773	0.0394027	0.0353955	0.0155301	0.16039
0.214301	0.0146092	0.0386977	0.0335893	0.0154623	0.159159
0.213888	0.0147834	0.038986	0.0335311	0.0154007	0.157874
0.213476	0.0146073	0.0383574	0.0336763	0.0152146	0.156528
0.213066	0.0145369	0.0389215	0.0336138	0.0152223	0.155151
0.212657	0.0149127	0.0405372	0.0338585	0.0155056	0.153703
0.21225	0.015069	0.0399478	0.0340106	0.0151884	0.152225
0.211845	0.0150395	0.0411726	0.0338665	0.01782	0.150705
0.211441	0.0156894	0.0432969	0.0345747	0.0202893	0.149136
0.211038	0.0158313	0.0445241	0.0348176	0.0181989	0.147539
0.210637	0.0156562	0.0447469	0.0335562	0.0155864	0.145905
0.210238	0.0158521	0.0444766	0.0331396	0.0161474	0.144243
0.20984	0.0165392	0.0462892	0.0341792	0.015459	0.142549
0.209444	0.0157764	0.046362	0.0313343	0.0161297	0.140838
0.209049	0.0155923	0.0450003	0.0310999	0.0158169	0.139104
0.208656	0.0164309	0.0449777	0.0334606	0.0164239	0.137354
0.208264	0.0157672	0.0455418	0.0315435	0.0164464	0.135586
0.207873	0.0149408	0.0448738	0.030582	0.0161886	0.133823
0.207484	0.0146144	0.043801	0.0313978	0.0157828	0.132034
0.207097	0.0147792	0.0444599	0.0333171	0.0156075	0.13026
0.206711	0.0144998	0.0429876	0.0331223	0.0158854	0.128479
0.206326	0.0140926	0.0415437	0.0323119	0.0157468	0.126708
0.205943	0.0137868	0.0414248	0.0314373	0.0157921	0.124944
0.205561	0.0140975	0.0427104	0.0331093	0.0158827	0.12319
0.205181	0.0140666	0.0418923	0.0344401	0.015786	0.121471
0.204802	0.0140337	0.0405999	0.0337151	0.0158428	0.11974
0.204424	0.0140219	0.0402698	0.034341	0.0156862	0.118075
0.204048	0.0136075	0.0405559	0.0363095	0.015933	0.1164
0.203673	0.0133997	0.0389551	0.035789	0.0162099	0.11479
0.2033	0.0132551	0.0387135	0.0361965	0.0167966	0.113191
0.202928	0.0132169	0.0378362	0.0360487	0.016568	0.11165
0.202557	0.0134121	0.0363831	0.0352739	0.0163734	0.110149
0.202188	0.0131721	0.0377562	0.033658	0.01657	0.108678
0.20182	0.0130688	0.0379083	0.033403	0.016687	0.107294
0.201453	0.0130047	0.037126	0.03353	0.0163453	0.105915
0.201088	0.012548	0.036792	0.0336667	0.0159619	0.104646
0.200724	0.0123192	0.0381634	0.032473	0.01598	0.103383
0.200361	0.0123373	0.0373811	0.0319982	0.0163791	0.102234
0.2	0.0120408	0.0356434	0.0318604	0.0167201	0.101109

## Sheet: Figure 4
Non-absorbing Ridges	Non-absorbing Trabeculae
0.0367979	0.0778154
0.0361553	0.0764334
0.0386822	0.07419
0.0399503	0.072385
0.0432524	0.0717215
0.052327	0.0718135
0.0620538	0.0715368
0.0685132	0.0703078
0.0768697	0.0687964
0.0898362	0.067893
0.101183	0.0677593
0.108138	0.0677654
0.116287	0.0671293
0.127299	0.0658556
0.135282	0.0646575
0.138695	0.0640448
0.142547	0.0638586
0.147601	0.063478
0.149157	0.0625146
0.146754	0.061276
0.144284	0.0603372
0.141893	0.0598954
0.13652	0.0596222
0.128514	0.059037
0.120463	0.0580622
0.112292	0.057086
0.10262	0.0564727
0.0921587	0.0561825
0.082231	0.055845
0.0728141	0.0551733
0.0637836	0.0542775
0.0556722	0.0534938
0.0486885	0.0529841
0.0428979	0.052579
0.0387884	0.0519763
0.0363723	0.0510754
0.0350192	0.0500669
0.0348264	0.049186
0.0364352	0.0484551
0.0393714	0.0476824
0.0425719	0.0466875
0.0461852	0.0455018
0.0508545	0.0443178
0.0559019	0.0432692
0.0602449	0.0423048
0.0641367	0.0412696
0.0682035	0.04009
0.0718345	0.0388558
0.0741899	0.0377131
0.0756116	0.0367096
0.0766834	0.0357618
0.0770085	0.0347611
0.07607	0.0336984
0.0742234	0.0326669
0.0719771	0.0317509
0.0691792	0.0309366
0.0655852	0.0301343
0.0614755	0.0292796
0.057252	0.0283988
0.0529456	0.0275671
0.0484605	0.0268177
0.0439372	0.0261057
0.0396438	0.02536
0.0356899	0.0245607
0.0320173	0.0237537
0.0286156	0.0229914
0.0256137	0.0222731
0.0231155	0.0215509
0.0210574	0.0207869
0.0193304	0.0199953
0.0179539	0.0192233
0.01701	0.0184972
0.0164754	0.0177991
0.016242	0.0170938
0.0162859	0.0163748
0.0167225	0.0156751
0.0176705	0.0150337
0.0191086	0.0144568
0.0209366	0.0139141
0.0231798	0.0133681
0.0258916	0.0128085
0.0288263	0.0122528
0.0316872	0.0117203
0.0345769	0.0112084
0.0376462	0.0107
0.0407103	0.0101959
0.0436822	0.00973569
0.0468252	0.00936486
0.0502313	0.00905447
0.0535659	0.00872953
0.0565587	0.00839192
0.0592944	0.00805575
0.0617255	0.00762176
0.0629007	0.00743191
0.0608093	0.00793765
0.0589588	0.0074129
0.059772	0.00780377
0.0590126	0.00852687
0.0564237	0.00901372
0.0546948	0.00870909
0.0545957	0.00858279
0.0546532	0.00835843
0.0543196	0.00809921
0.0512186	0.00871335
0.0486496	0.0090947
0.0475535	0.00912137
0.0450304	0.00914104
0.040626	0.00940474
0.0373527	0.00923899
0.0376218	0.00935192
0.0380466	0.00990925
0.0380547	0.00944441
0.0352614	0.0101888
0.0317565	0.00974096
0.0315051	0.00982675
0.0319312	0.0104201
0.0331679	0.00988594
0.0342716	0.0100621
0.0361917	0.0100691
0.0376399	0.00974639
0.0388319	0.00948315
0.0405289	0.00930425
0.0413559	0.00908512
0.0421793	0.0088376
0.0430997	0.00864492
0.0434444	0.0085255
0.0438638	0.00845326
0.0441493	0.00840175
0.0440352	0.00835666
0.0438409	0.00832524
0.04344	0.00832419
0.0428105	0.00834476
0.0421356	0.00835413
0.0412953	0.0083408
0.0403812	0.0083284
0.0396015	0.00833617
0.0388293	0.00835197
0.0381188	0.00835573
0.037703	0.00834985
0.0375148	0.00835233
0.0375241	0.00837142
0.037869	0.00839901
0.0384917	0.00842426
0.0393129	0.00844441
0.0403813	0.00846291
0.0416073	0.00848217
0.0428602	0.00849951
0.0441651	0.00850843
0.0454867	0.0085036
0.0466707	0.00848526
0.0476888	0.00845847
0.048597	0.00842809
0.0493347	0.00839564
0.0498282	0.00836114
0.0501318	0.00832602
0.0503096	0.00829273
0.050355	0.00826241
0.0502835	0.00823462
0.0501654	0.00820853
0.0500578	0.00818339
0.0499802	0.00815882
0.0499479	0.00813586
0.0499847	0.00811756
0.0501094	0.00810701
0.0503249	0.00810474
0.0506062	0.00810899
0.0509048	0.00811908
0.0511879	0.00813723
0.0514365	0.00816604
0.05159	0.0082045
0.0515566	0.00824772
0.0512977	0.00829114
0.050824	0.00833415
0.050104	0.00837911
0.0490906	0.00842706
0.0478401	0.00847521
0.046476	0.00851899
0.045059	0.00855633
0.0436274	0.00858887
0.042302	0.00861841
0.0411998	0.0086433
0.040315	0.00866036
0.0396071	0.00867241
0.0391217	0.008691
0.0389084	0.00872317
0.0389314	0.00876201
0.039159	0.00879705
0.0396219	0.00882392
0.0403262	0.00884513
0.0412183	0.00886537
0.0422461	0.00888396
0.0433733	0.00889329
0.0445523	0.0088928
0.045707	0.00889921
0.0467543	0.00890564
0.0476686	0.00893197
0.047988	0.00890242
0.0489571	0.00992191
0.0492666	0.00962038
0.0498304	0.00924582
0.0497866	0.00943769
0.0458621	0.00913496
0.0442674	0.00883789
0.0439612	0.00851256
0.0420543	0.00822408
0.0380604	0.00834956
0.0348828	0.00848371
0.0327158	0.00855154
0.0314903	0.00846547
0.0309032	0.00994904
0.0324012	0.0102884
0.0306791	0.0096861
0.0272728	0.00931575
0.0286551	0.00871237
0.0296994	0.00850052
0.0269249	0.00849729
0.0254931	0.00834738
0.0261362	0.00832729
0.0280619	0.00836224
0.0296264	0.0084275
0.0300367	0.00860134
0.0313616	0.0087637
0.0326074	0.00890743
0.0343613	0.00897791
0.0349124	0.00900491
0.0345288	0.00890752
0.03443	0.00874864
0.0337304	0.00869604
0.0331884	0.00870531
0.0324935	0.00866039
0.0313164	0.00852989
0.0302802	0.00841317
0.029482	0.008389
0.0288643	0.00844058
0.0280967	0.00845418
0.0273076	0.00845613
0.0264602	0.00863616
0.025548	0.00904575
0.0243231	0.00920182
0.0227062	0.0089719
0.0216481	0.00917577
0.0210836	0.00860733
0.02188	0.00883217
0.0230613	0.00878573
0.0237917	0.00862339
0.0241119	0.00902936
0.0244583	0.00887575
0.0243654	0.00906265
0.0242497	0.00939699
0.0253131	0.00937809
0.0260112	0.00949425
0.0263605	0.0095841
0.027517	0.00967861
0.0289219	0.0100009
0.0295117	0.0101477
0.0296733	0.0100391
0.0293119	0.00999116
0.0290668	0.00981642
0.0289793	0.00970175
0.0299741	0.00965592
0.0318715	0.00979045
0.0337601	0.00968752
0.0348303	0.00960416
0.0353653	0.00986265
0.0347509	0.00985032
0.0342056	0.00987505
0.0336797	0.0100818
0.0338228	0.0102343
0.0338191	0.0103951
0.0333858	0.0101207
0.0320557	0.00997815
0.0316869	0.00979562
0.0317904	0.00975745
0.0315746	0.00951735
0.0308036	0.00939727
0.029327	0.00939335
0.0277525	0.00962579
0.0263947	0.00993476
0.0257422	0.0101465
0.0256466	0.0100145
0.0265631	0.0100399
0.0285227	0.0105803
0.0301358	0.0107936
0.0314588	0.0111245
0.032889	0.0112125
0.033965	0.0114967
0.0355748	0.0115899
0.0368725	0.0116458
0.0382754	0.0116797
0.0393763	0.0117903
0.0405238	0.0119073
0.0415404	0.0120188
0.0420672	0.0121839
0.042481	0.0123492
0.0422748	0.0124655
0.0417733	0.012576
0.0410181	0.0126651
0.0399876	0.0126585
0.0389106	0.0125618
0.0374501	0.012449
0.0360285	0.0123443
0.0347116	0.012211
0.0332595	0.0120347
0.0322401	0.0118573
0.0315528	0.0117238
0.0309792	0.0116356
0.0309062	0.0115769
0.0310941	0.0115636
0.0313933	0.0116299
0.0320659	0.0117723
0.0328758	0.0119459
0.0337331	0.012117
0.0348006	0.012284
0.0359029	0.0124454
0.0369535	0.0125821
0.0380353	0.012674
0.0390726	0.0127271
0.0400078	0.0127786
0.0408244	0.0128375
0.0414585	0.0128668
0.0418452	0.0128548
0.0419537	0.0128265
0.0418269	0.012814
0.0414978	0.0128245
0.0409984	0.0128406
0.0403623	0.0128283
0.0395441	0.0127457
0.0385611	0.0125832
0.0374992	0.0123712
0.0363486	0.0121773
0.0351719	0.0120812
0.0341438	0.0120601
0.0332291	0.0120027
0.0323357	0.0118603
0.0316082	0.0116741
0.0310664	0.011535
0.0304637	0.0114274
0.0300407	0.011434
0.0299198	0.0114716
0.0297909	0.0114144
0.0298044	0.0115549
0.0300754	0.0117748
0.0305117	0.0121185
0.0310261	0.0123541
0.0316976	0.01246
0.0323739	0.0124893
0.0331285	0.0124889
0.033831	0.0124525
0.0343412	0.0123475
0.0346939	0.0122187
0.0351101	0.0120852
0.0353873	0.0120275
0.0356108	0.0120575
0.0356662	0.0119919
0.0354121	0.0120028
0.0350882	0.0119738
0.0344057	0.0120362
0.033466	0.0121867
0.0326364	0.0122512
0.0318058	0.0124481
0.0308576	0.0124888
0.0299262	0.012486
0.0292482	0.0124701
0.0284933	0.0124385
0.0278592	0.0124236
0.0274772	0.0123686
0.0271517	0.0123131
0.0268901	0.0122717
0.026625	0.0123222
0.026512	0.0125229
0.0265004	0.0127974
0.0264326	0.0130621
0.0262905	0.0130128
0.0261254	0.0130995
0.0261304	0.0133286
0.0262196	0.0134805
0.0264017	0.0135626
0.0267579	0.0136082
0.0271661	0.0135207
0.0274039	0.0134648
0.0274696	0.0134237
0.0276619	0.0133437
0.0279338	0.0132518
0.0281903	0.0130489
0.0287588	0.0128067
0.0294903	0.0127064
0.0300634	0.0127405
0.0304091	0.0127921
0.0306943	0.0128384
0.0307569	0.0129855
0.0306772	0.0131768
0.0305441	0.0133886
0.030304	0.0138489
0.030175	0.0145088
0.0295059	0.0135748
0.0290289	0.0137076
0.0285068	0.0138056
0.0283399	0.0138436
0.0274703	0.0139302
0.0270621	0.0139624
0.0267001	0.0138157
0.0263677	0.0138443
0.0258958	0.0139436
0.0255577	0.0141237
0.0254956	0.0144483
0.0257766	0.0144781
0.0261194	0.0147946
0.0266257	0.0149166
0.0274029	0.014925
0.0282946	0.0149403
0.0292152	0.0148915
0.0297971	0.014908
0.0303046	0.0148667
0.0306587	0.0146532
0.0310464	0.0143498
0.0312895	0.0142299
0.0316465	0.0144039
0.0321995	0.0146053
0.0325241	0.0145004
0.0323738	0.0144699
0.032291	0.0145109
0.0321454	0.014581
0.0319608	0.0147727
0.0318435	0.0149794
0.0318217	0.0150436
0.0317917	0.0149659
0.0320539	0.0148779
0.032412	0.014837
0.0326075	0.0148767
0.0325564	0.0148898
0.0322389	0.0150198
0.032042	0.0147703
0.0316791	0.0148183
0.031315	0.0147697
0.0311107	0.0147606
0.0309909	0.0147562
0.030837	0.0145795
0.0307585	0.0144797
0.0306661	0.014595
0.0305377	0.0148183
0.0303078	0.0148948
0.0301953	0.0147968
0.0300012	0.0147167
0.0294682	0.0145477
0.0296035	0.015385
0.0300372	0.0179294
0.0297634	0.0191264
0.0307864	0.0165604
0.0316402	0.0151415
0.0323008	0.0152888
0.0319081	0.0151627
0.0341609	0.0152158
0.034688	0.0151659
0.0338281	0.0152438
0.0350468	0.0153384
0.0353065	0.0151747
0.0350629	0.0153565
0.0336832	0.0154985
0.0336928	0.015306
0.0349295	0.0150967
0.0357932	0.0153624
0.0353955	0.0155301
0.0335893	0.0154623
0.0335311	0.0154007
0.0336763	0.0152146
0.0336138	0.0152223
0.0338585	0.0155056
0.0340106	0.0151884
0.0338665	0.01782
0.0345747	0.0202893
0.0348176	0.0181989
0.0335562	0.0155864
0.0331396	0.0161474
0.0341792	0.015459
0.0313343	0.0161297
0.0310999	0.0158169
0.0334606	0.0164239
0.0315435	0.0164464
0.030582	0.0161886
0.0313978	0.0157828
0.0333171	0.0156075
0.0331223	0.0158854
0.0323119	0.0157468
0.0314373	0.0157921
0.0331093	0.0158827
0.0344401	0.015786
0.0337151	0.0158428
0.034341	0.0156862
0.0363095	0.015933
0.035789	0.0162099
0.0361965	0.0167966
0.0360487	0.016568
0.0352739	0.0163734
0.033658	0.01657
0.033403	0.016687
0.03353	0.0163453
0.0336667	0.0159619
0.032473	0.01598
0.0319982	0.0163791
0.0318604	0.0167201

## Sheet: Figure 5
n	k	Reflectance (%)
1.32	0	97.0925
1.32	0.015	16.774
1.32	0.03	3.18151
1.32	0.045	0.712276
1.32	0.06	0.217024
1.32	0.075	0.100876
1.32	0.09	0.0672661
1.32	0.12	0.0523755
1.32	0.15	0.0561938
1.32	0.18	0.067912
1.32	0.21	0.0847995
1.38	0	94.2492
1.38	0.015	15.11
1.38	0.03	2.66682
1.38	0.045	0.581561
1.38	0.06	0.186408
1.38	0.075	0.0960342
1.38	0.09	0.0702819
1.38	0.12	0.0609638
1.38	0.15	0.0679474
1.38	0.18	0.082203
1.38	0.21	0.101202
1.44	0	160.99
1.44	0.015	13.7614
1.44	0.03	2.5219
1.44	0.045	1.38378
1.44	0.06	0.261849
1.44	0.075	0.154756
1.44	0.09	0.115871
1.44	0.12	0.0937152
1.44	0.15	0.096522
1.44	0.18	0.109704
1.44	0.21	0.128667
1.5	0	89.6306
1.5	0.015	13.2058
1.5	0.03	2.89731
1.5	0.045	0.969932
1.5	0.06	0.476057
1.5	0.075	0.314123
1.5	0.09	0.218772
1.5	0.12	0.157272
1.5	0.15	0.145089
1.5	0.18	0.151937
1.5	0.21	0.16781
1.56	0	81.1844
1.56	0.015	13.0383
1.56	0.03	3.5806
1.56	0.045	1.45469
1.56	0.06	0.788175
1.56	0.075	0.505974
1.56	0.09	0.364187
1.56	0.12	0.244456
1.56	0.15	0.209818
1.56	0.18	0.206599
1.56	0.21	0.217028
1.62	0	86.4485
1.62	0.015	15.0757
1.62	0.03	4.42772
1.62	0.045	1.95004
1.62	0.06	1.09379
1.62	0.075	0.706685
1.62	0.09	0.506548
1.62	0.12	0.334467
1.62	0.15	0.280471
1.62	0.18	0.268131
1.62	0.21	0.272963
1.68	0	83.3226
1.68	0.015	15.597
1.68	0.03	4.97969
1.68	0.045	2.27268
1.68	0.06	1.2838
1.68	0.075	0.832463
1.68	0.09	0.602053
1.68	0.12	0.408475
1.68	0.15	0.347907
1.68	0.18	0.331443
1.68	0.21	0.332436
1.74	0	68.9978
1.74	0.015	16.4789
1.74	0.03	5.52753
1.74	0.045	2.21592
1.74	0.06	1.41633
1.74	0.075	0.918332
1.74	0.09	0.66789
1.74	0.12	0.473685
1.74	0.15	0.413702
1.74	0.18	0.396066
1.74	0.21	0.394407
1.8	0	54.3473
1.8	0.015	16.5598
1.8	0.03	6.29463
1.8	0.045	2.99058
1.8	0.06	1.6842
1.8	0.075	1.08854
1.8	0.09	0.794189
1.8	0.12	0.55967
1.8	0.15	0.488772
1.8	0.18	0.465803
1.8	0.21	0.459999
